# Supplementary material for: A geographically-diverse collection of 418 human gut microbiome pathway genome databases
Source: Sci Data. 2017 Apr 11;4:170035. doi: 10.1038/sdata.2017.35 (PMC5387927; doi:10.1038/sdata.2017.35)
Supplement: Supplementary file 1 [file sdata201735-isa1.zip]

Archive with 3 entries (3 files):
- i_Investigation.txt
- s_study_Hallam.txt
- a_assay_Hallam.txt
