# Supplementary material for: A geographically-diverse collection of 418 human gut microbiome pathway genome databases
Source: Sci Data. 2017 Apr 11;4:170035. doi: 10.1038/sdata.2017.35 (PMC5387927; doi:10.1038/sdata.2017.35)
Supplement: Supplementary file 1 [file sdata201735-isa1.zip › i_Investigation.txt]

# Investigation File generated for Scientific Data with Investigation File Authoring Tool version 0.1.0 on 23/02/2017 - This metadata file is CC0
ONTOLOGY SOURCE REFERENCE
Term Source Name	PRIDE	EFO	ERO	NCIT	OBI	SBO
Term Source File		http://data.bioontology.org/ontologies/EFO	http://data.bioontology.org/ontologies/ERO	http://data.bioontology.org/ontologies/NCIT	http://data.bioontology.org/ontologies/OBI	http://data.bioontology.org/ontologies/SBO
Term Source Version			2013-08-02		2014-08-18	09:09:2016
Term Source Description		Experimental Factor Ontology	Eagle-I Research Resource Ontology	National Cancer Institute Thesaurus	Ontology for Biomedical Investigations	Systems Biology Ontology
INVESTIGATION
Investigation Identifier
Investigation Title
Investigation Description
Investigation Submission Date
Investigation Public Release Date
INVESTIGATION PUBLICATIONS
Investigation PubMed ID
Investigation Publication DOI
Investigation Publication Author List
Investigation Publication Title
Investigation Publication Status
Investigation Publication Status Term Accession Number
Investigation Publication Status Term Source REF
INVESTIGATION CONTACTS
Investigation Person Last Name
Investigation Person Mid Initials
Investigation Person First Name
Investigation Person Address
Investigation Person Phone
Investigation Person Fax
Investigation Person Email
Investigation Person Affiliation
Investigation Person Roles
Investigation Person Roles Term Accession Number
Investigation Person Roles Term Source REF
STUDY
Study Identifier	10.1038/sdata.2017.35
Study Title	A geographically-diverse collection of 418 human gut microbiome pathway genome databases
Study Submission Date	03/08/2016
Study Public Release Date	11/04/2017
Study Description	http://www.nature.com/articles/sdata201735#abstract
Study File Name	s_study_Hallam.txt
Comment[Subject Keywords]	//;///
Comment[Manuscript Licence]	CC BY-4.0
Comment[Experimental Metadata Licence]	CC0
Comment[Supplementary Information File Name]		Supplementary Table 1	Supplementary Table 2
Comment[Supplementary Information File Type]	x-zip-compressed	vnd.openxmlformats-officedocument.spreadsheetml.sheet	vnd.openxmlformats-officedocument.spreadsheetml.sheet
Comment[Supplementary Information File URL]	http://www.nature.com/articles/sdata201735#supplementary-information	http://www.nature.com/articles/sdata201735#supplementary-information	http://www.nature.com/articles/sdata201735#supplementary-information
Comment[Data Repository]	figshare
Comment[Data Record Accession]	doi:10.6084/m9.figshare.c.3283562.v2
Comment[Data Record URI]	https://doi.org/10.6084/m9.figshare.c.3283562.v2
STUDY DESIGN DESCRIPTORS
Study Design Type	data integration objective	database creation objective
Study Design Type Term Accession Number	ERO:0100092	http://www.ebi.ac.uk/efo/swo/SWO_0000509
Study Design Type Term Source REF	ERO	ERO
STUDY PUBLICATIONS
Study PubMed ID	""	""	""
Study Publication DOI	doi:10.1101/gr.096651.109	doi:10.1038/nature11450	doi:10.1038/nature08821
Study Publication Author List	""	""	""
Study Publication Title	""	""	""
Study Publication Status	published	published	published
Study Publication Status Term Accession Number			
Study Publication Status Term Source REF			
STUDY FACTORS
Study Factor Name	treatment
Study Factor Type	Clinical Treatment
Study Factor Type Term Accession Number	NCIT:C15786
Study Factor Type Term Source REF	NCIT
STUDY ASSAYS
Study Assay Measurement Type	metagenomics analysis
Study Assay Measurement Type Term Accession Number	ERO:0000657
Study Assay Measurement Type Term Source REF	ERO
Study Assay Technology Type	digital curation
Study Assay Technology Type Term Accession Number	OBI:0302914
Study Assay Technology Type Term Source REF	OBI
Study Assay Technology Platform	""
Study Assay File Name	a_assay_Hallam.txt
STUDY PROTOCOLS
Study Protocol Name	Metagenomic Data Sources	Data Processing	Quality Control	ORF Prediction	Functional Annotation	Taxonomic Annotation	tRNA Scan	ePGDB Creation
Study Protocol Type	selection	data transformation	quality control	gene prediction objective	sequence annotation	annotation	sequence feature annotation	protein domain prediction objective
Study Protocol Type Term Accession Number	OBI:0001928	OBI:0200000	ERO:0001219	ERO:0100188	OBI:0001944	SBO:0000550	OBI:0000905	ERO:0100193
Study Protocol Type Term Source REF	OBI	OBI	ERO	ERO	OBI	SBO	OBI	ERO
Study Protocol Description								
Study Protocol URI	""	""	""	""	""	""	""	""
Study Protocol Version								
Study Protocol Parameters Name	""	""	""	""	""	""	""	""
Study Protocol Parameters Name Term Accession Number	""	""	""	""	""	""	""	""
Study Protocol Parameters Name Term Source REF	""	""	""	""	""	""	""	""
Study Protocol Components Name	""	""	""	""	""	""	""	""
Study Protocol Components Type	""	""	""	""	""	""	""	""
Study Protocol Components Type Term Accession Number	""	""	""	""	""	""	""	""
Study Protocol Components Type Term Source REF	""	""	""	""	""	""	""	""
STUDY CONTACTS
Study Person Last Name	Hahn	Altman	Konwar	Hanson	Kim	Relman	Dill	Hallam
Study Person First Name	Aria S.	Tomer	Kishori M.	Niels W.	Dongjae	David A.	David L.	Steven J.
Study Person Mid Initials								
Study Person Email	""	""	""	""	""	""	""	shallam@mail.ubc.ca
Study Person Phone								
Study Person Fax								
Study Person Address								
Study Person Affiliation	Department of Microbiology and Immunology, University of British Columbia, Vancouver, British Columbia V6T 1Z3, Canada	Biomedical Informatics, Stanford University School of Medicine, Stanford, California 94305, USA	Department of Microbiology and Immunology, University of British Columbia, Vancouver, British Columbia V6T 1Z3, Canada	Department of Microbiology and Immunology, University of British Columbia, Vancouver, British Columbia V6T 1Z3, Canada	Department of Computer Science, University of British Columbia, Vancouver, British Columbia V6T 1Z3, Canada	Department of Microbiology and Immunology, Stanford University School of Medicine, 299 Campus Drive, Stanford, California 94305, USA	Department of Computer Science, Stanford University, Stanford, California 94305, USA	Department of Microbiology and Immunology, University of British Columbia, Vancouver, British Columbia V6T 1Z3, Canada
Study Person Roles								
Study Person Roles Term Accession Number								
Study Person Roles Term Source REF								
Comment[Study Person ORCID]		0000-0002-6521-5454						
Comment[Funder]								
Comment[FundRef ID]								
Comment[Funder Term Source REF]								
Comment[Grant Identifier]								
