# Supplementary material for: A geographically-diverse collection of 418 human gut microbiome pathway genome databases
Source: Sci Data. 2017 Apr 11;4:170035. doi: 10.1038/sdata.2017.35 (PMC5387927; doi:10.1038/sdata.2017.35)
Supplement: Supplementary file 1 [file sdata201735-isa1.zip › s_study_Hallam.txt]

Source Name	Comment[source data location]	Material Type	Term Source REF	Term Accession Number	Protocol REF	Sample Name	Material Type	Term Source REF	Term Accession Number	Factor Value[treatment]
BGI_Diabetes	ftp://climb.genomics.cn/pub/10.5524/100001_101000/100036/AssemblyContigs/DLF001.contigs.m100.gz	Dataset FTP location	PRIDE	PRIDE:0000411	Metagenomic Data Sources	DLF001	metagenomic data	EFO	EFO:0004602	Type 2 Diabetes
BGI_Diabetes	ftp://climb.genomics.cn/pub/10.5524/100001_101000/100036/AssemblyContigs/DLF002.contigs.m100.gz	Dataset FTP location	PRIDE	PRIDE:0000411	Metagenomic Data Sources	DLF002	metagenomic data	EFO	EFO:0004602	Type 2 Diabetes
BGI_Diabetes	ftp://climb.genomics.cn/pub/10.5524/100001_101000/100036/AssemblyContigs/DLF003.contigs.m100.gz	Dataset FTP location	PRIDE	PRIDE:0000411	Metagenomic Data Sources	DLF003	metagenomic data	EFO	EFO:0004602	Type 2 Diabetes
BGI_Diabetes	ftp://climb.genomics.cn/pub/10.5524/100001_101000/100036/AssemblyContigs/DLF004.contigs.m100.gz	Dataset FTP location	PRIDE	PRIDE:0000411	Metagenomic Data Sources	DLF004	metagenomic data	EFO	EFO:0004602	Type 2 Diabetes
BGI_Diabetes	ftp://climb.genomics.cn/pub/10.5524/100001_101000/100036/AssemblyContigs/DLF005.contigs.m100.gz	Dataset FTP location	PRIDE	PRIDE:0000411	Metagenomic Data Sources	DLF005	metagenomic data	EFO	EFO:0004602	Type 2 Diabetes
BGI_Diabetes	ftp://climb.genomics.cn/pub/10.5524/100001_101000/100036/AssemblyContigs/DLF006.contigs.m100.gz	Dataset FTP location	PRIDE	PRIDE:0000411	Metagenomic Data Sources	DLF006	metagenomic data	EFO	EFO:0004602	Type 2 Diabetes
BGI_Diabetes	ftp://climb.genomics.cn/pub/10.5524/100001_101000/100036/AssemblyContigs/DLF007.contigs.m100.gz	Dataset FTP location	PRIDE	PRIDE:0000411	Metagenomic Data Sources	DLF007	metagenomic data	EFO	EFO:0004602	Type 2 Diabetes
BGI_Diabetes	ftp://climb.genomics.cn/pub/10.5524/100001_101000/100036/AssemblyContigs/DLF008.contigs.m100.gz	Dataset FTP location	PRIDE	PRIDE:0000411	Metagenomic Data Sources	DLF008	metagenomic data	EFO	EFO:0004602	Type 2 Diabetes
BGI_Diabetes	ftp://climb.genomics.cn/pub/10.5524/100001_101000/100036/AssemblyContigs/DLF009.contigs.m100.gz	Dataset FTP location	PRIDE	PRIDE:0000411	Metagenomic Data Sources	DLF009	metagenomic data	EFO	EFO:0004602	Type 2 Diabetes
BGI_Diabetes	ftp://climb.genomics.cn/pub/10.5524/100001_101000/100036/AssemblyContigs/DLF010.contigs.m100.gz	Dataset FTP location	PRIDE	PRIDE:0000411	Metagenomic Data Sources	DLF010	metagenomic data	EFO	EFO:0004602	Type 2 Diabetes
BGI_Diabetes	ftp://climb.genomics.cn/pub/10.5524/100001_101000/100036/AssemblyContigs/DLF012.contigs.m100.gz	Dataset FTP location	PRIDE	PRIDE:0000411	Metagenomic Data Sources	DLF012	metagenomic data	EFO	EFO:0004602	Type 2 Diabetes
BGI_Diabetes	ftp://climb.genomics.cn/pub/10.5524/100001_101000/100036/AssemblyContigs/DLF013.contigs.m100.gz	Dataset FTP location	PRIDE	PRIDE:0000411	Metagenomic Data Sources	DLF013	metagenomic data	EFO	EFO:0004602	Type 2 Diabetes
BGI_Diabetes	ftp://climb.genomics.cn/pub/10.5524/100001_101000/100036/AssemblyContigs/DLF014.contigs.m100.gz	Dataset FTP location	PRIDE	PRIDE:0000411	Metagenomic Data Sources	DLF014	metagenomic data	EFO	EFO:0004602	Type 2 Diabetes
BGI_Diabetes	ftp://climb.genomics.cn/pub/10.5524/100001_101000/100036/AssemblyContigs/DLM001.contigs.m100.gz	Dataset FTP location	PRIDE	PRIDE:0000411	Metagenomic Data Sources	DLM001	metagenomic data	EFO	EFO:0004602	Type 2 Diabetes
BGI_Diabetes	ftp://climb.genomics.cn/pub/10.5524/100001_101000/100036/AssemblyContigs/DLM002.contigs.m100.gz	Dataset FTP location	PRIDE	PRIDE:0000411	Metagenomic Data Sources	DLM002	metagenomic data	EFO	EFO:0004602	Type 2 Diabetes
BGI_Diabetes	ftp://climb.genomics.cn/pub/10.5524/100001_101000/100036/AssemblyContigs/DLM003.contigs.m100.gz	Dataset FTP location	PRIDE	PRIDE:0000411	Metagenomic Data Sources	DLM003	metagenomic data	EFO	EFO:0004602	Type 2 Diabetes
BGI_Diabetes	ftp://climb.genomics.cn/pub/10.5524/100001_101000/100036/AssemblyContigs/DLM004.contigs.m100.gz	Dataset FTP location	PRIDE	PRIDE:0000411	Metagenomic Data Sources	DLM004	metagenomic data	EFO	EFO:0004602	Type 2 Diabetes
BGI_Diabetes	ftp://climb.genomics.cn/pub/10.5524/100001_101000/100036/AssemblyContigs/DLM005.contigs.m100.gz	Dataset FTP location	PRIDE	PRIDE:0000411	Metagenomic Data Sources	DLM005	metagenomic data	EFO	EFO:0004602	Type 2 Diabetes
BGI_Diabetes	ftp://climb.genomics.cn/pub/10.5524/100001_101000/100036/AssemblyContigs/DLM006.contigs.m100.gz	Dataset FTP location	PRIDE	PRIDE:0000411	Metagenomic Data Sources	DLM006	metagenomic data	EFO	EFO:0004602	Type 2 Diabetes
BGI_Diabetes	ftp://climb.genomics.cn/pub/10.5524/100001_101000/100036/AssemblyContigs/DLM007.contigs.m100.gz	Dataset FTP location	PRIDE	PRIDE:0000411	Metagenomic Data Sources	DLM007	metagenomic data	EFO	EFO:0004602	Type 2 Diabetes
BGI_Diabetes	ftp://climb.genomics.cn/pub/10.5524/100001_101000/100036/AssemblyContigs/DLM008.contigs.m100.gz	Dataset FTP location	PRIDE	PRIDE:0000411	Metagenomic Data Sources	DLM008	metagenomic data	EFO	EFO:0004602	Type 2 Diabetes
BGI_Diabetes	ftp://climb.genomics.cn/pub/10.5524/100001_101000/100036/AssemblyContigs/DLM009.contigs.m100.gz	Dataset FTP location	PRIDE	PRIDE:0000411	Metagenomic Data Sources	DLM009	metagenomic data	EFO	EFO:0004602	Type 2 Diabetes
BGI_Diabetes	ftp://climb.genomics.cn/pub/10.5524/100001_101000/100036/AssemblyContigs/DLM010.contigs.m100.gz	Dataset FTP location	PRIDE	PRIDE:0000411	Metagenomic Data Sources	DLM010	metagenomic data	EFO	EFO:0004602	Type 2 Diabetes
BGI_Diabetes	ftp://climb.genomics.cn/pub/10.5524/100001_101000/100036/AssemblyContigs/DLM011.contigs.m100.gz	Dataset FTP location	PRIDE	PRIDE:0000411	Metagenomic Data Sources	DLM011	metagenomic data	EFO	EFO:0004602	Type 2 Diabetes
BGI_Diabetes	ftp://climb.genomics.cn/pub/10.5524/100001_101000/100036/AssemblyContigs/DLM012.contigs.m100.gz	Dataset FTP location	PRIDE	PRIDE:0000411	Metagenomic Data Sources	DLM012	metagenomic data	EFO	EFO:0004602	Type 2 Diabetes
BGI_Diabetes	ftp://climb.genomics.cn/pub/10.5524/100001_101000/100036/AssemblyContigs/DLM013.contigs.m100.gz	Dataset FTP location	PRIDE	PRIDE:0000411	Metagenomic Data Sources	DLM013	metagenomic data	EFO	EFO:0004602	Type 2 Diabetes
BGI_Diabetes	ftp://climb.genomics.cn/pub/10.5524/100001_101000/100036/AssemblyContigs/DLM014.contigs.m100.gz	Dataset FTP location	PRIDE	PRIDE:0000411	Metagenomic Data Sources	DLM014	metagenomic data	EFO	EFO:0004602	Type 2 Diabetes
BGI_Diabetes	ftp://climb.genomics.cn/pub/10.5524/100001_101000/100036/AssemblyContigs/DLM015.contigs.m100.gz	Dataset FTP location	PRIDE	PRIDE:0000411	Metagenomic Data Sources	DLM015	metagenomic data	EFO	EFO:0004602	Type 2 Diabetes
BGI_Diabetes	ftp://climb.genomics.cn/pub/10.5524/100001_101000/100036/AssemblyContigs/DLM016.contigs.m100.gz	Dataset FTP location	PRIDE	PRIDE:0000411	Metagenomic Data Sources	DLM016	metagenomic data	EFO	EFO:0004602	Type 2 Diabetes
BGI_Diabetes	ftp://climb.genomics.cn/pub/10.5524/100001_101000/100036/AssemblyContigs/DLM017.contigs.m100.gz	Dataset FTP location	PRIDE	PRIDE:0000411	Metagenomic Data Sources	DLM017	metagenomic data	EFO	EFO:0004602	Type 2 Diabetes
BGI_Diabetes	ftp://climb.genomics.cn/pub/10.5524/100001_101000/100036/AssemblyContigs/DLM018.contigs.m100.gz	Dataset FTP location	PRIDE	PRIDE:0000411	Metagenomic Data Sources	DLM018	metagenomic data	EFO	EFO:0004602	Type 2 Diabetes
BGI_Diabetes	ftp://climb.genomics.cn/pub/10.5524/100001_101000/100036/AssemblyContigs/DLM019.contigs.m100.gz	Dataset FTP location	PRIDE	PRIDE:0000411	Metagenomic Data Sources	DLM019	metagenomic data	EFO	EFO:0004602	Type 2 Diabetes
BGI_Diabetes	ftp://climb.genomics.cn/pub/10.5524/100001_101000/100036/AssemblyContigs/DLM020.contigs.m100.gz	Dataset FTP location	PRIDE	PRIDE:0000411	Metagenomic Data Sources	DLM020	metagenomic data	EFO	EFO:0004602	Type 2 Diabetes
BGI_Diabetes	ftp://climb.genomics.cn/pub/10.5524/100001_101000/100036/AssemblyContigs/DLM021.contigs.m100.gz	Dataset FTP location	PRIDE	PRIDE:0000411	Metagenomic Data Sources	DLM021	metagenomic data	EFO	EFO:0004602	Type 2 Diabetes
BGI_Diabetes	ftp://climb.genomics.cn/pub/10.5524/100001_101000/100036/AssemblyContigs/DLM022.contigs.m100.gz	Dataset FTP location	PRIDE	PRIDE:0000411	Metagenomic Data Sources	DLM022	metagenomic data	EFO	EFO:0004602	Type 2 Diabetes
BGI_Diabetes	ftp://climb.genomics.cn/pub/10.5524/100001_101000/100036/AssemblyContigs/DLM023.contigs.m100.gz	Dataset FTP location	PRIDE	PRIDE:0000411	Metagenomic Data Sources	DLM023	metagenomic data	EFO	EFO:0004602	Type 2 Diabetes
BGI_Diabetes	ftp://climb.genomics.cn/pub/10.5524/100001_101000/100036/AssemblyContigs/DLM024.contigs.m100.gz	Dataset FTP location	PRIDE	PRIDE:0000411	Metagenomic Data Sources	DLM024	metagenomic data	EFO	EFO:0004602	Type 2 Diabetes
BGI_Diabetes	ftp://climb.genomics.cn/pub/10.5524/100001_101000/100036/AssemblyContigs/DLM027.contigs.m100.gz	Dataset FTP location	PRIDE	PRIDE:0000411	Metagenomic Data Sources	DLM027	metagenomic data	EFO	EFO:0004602	Type 2 Diabetes
BGI_Diabetes	ftp://climb.genomics.cn/pub/10.5524/100001_101000/100036/AssemblyContigs/DLM028.contigs.m100.gz	Dataset FTP location	PRIDE	PRIDE:0000411	Metagenomic Data Sources	DLM028	metagenomic data	EFO	EFO:0004602	Type 2 Diabetes
BGI_Diabetes	ftp://climb.genomics.cn/pub/10.5524/100001_101000/100036/AssemblyContigs/DOF002.contigs.m100.gz	Dataset FTP location	PRIDE	PRIDE:0000411	Metagenomic Data Sources	DOF002	metagenomic data	EFO	EFO:0004602	Type 2 Diabetes
BGI_Diabetes	ftp://climb.genomics.cn/pub/10.5524/100001_101000/100036/AssemblyContigs/DOF003.contigs.m100.gz	Dataset FTP location	PRIDE	PRIDE:0000411	Metagenomic Data Sources	DOF003	metagenomic data	EFO	EFO:0004602	Type 2 Diabetes
BGI_Diabetes	ftp://climb.genomics.cn/pub/10.5524/100001_101000/100036/AssemblyContigs/DOF004.contigs.m100.gz	Dataset FTP location	PRIDE	PRIDE:0000411	Metagenomic Data Sources	DOF004	metagenomic data	EFO	EFO:0004602	Type 2 Diabetes
BGI_Diabetes	ftp://climb.genomics.cn/pub/10.5524/100001_101000/100036/AssemblyContigs/DOF006.contigs.m100.gz	Dataset FTP location	PRIDE	PRIDE:0000411	Metagenomic Data Sources	DOF006	metagenomic data	EFO	EFO:0004602	Type 2 Diabetes
BGI_Diabetes	ftp://climb.genomics.cn/pub/10.5524/100001_101000/100036/AssemblyContigs/DOF007.contigs.m100.gz	Dataset FTP location	PRIDE	PRIDE:0000411	Metagenomic Data Sources	DOF007	metagenomic data	EFO	EFO:0004602	Type 2 Diabetes
BGI_Diabetes	ftp://climb.genomics.cn/pub/10.5524/100001_101000/100036/AssemblyContigs/DOF008.contigs.m100.gz	Dataset FTP location	PRIDE	PRIDE:0000411	Metagenomic Data Sources	DOF008	metagenomic data	EFO	EFO:0004602	Type 2 Diabetes
BGI_Diabetes	ftp://climb.genomics.cn/pub/10.5524/100001_101000/100036/AssemblyContigs/DOF009.contigs.m100.gz	Dataset FTP location	PRIDE	PRIDE:0000411	Metagenomic Data Sources	DOF009	metagenomic data	EFO	EFO:0004602	Type 2 Diabetes
BGI_Diabetes	ftp://climb.genomics.cn/pub/10.5524/100001_101000/100036/AssemblyContigs/DOF010.contigs.m100.gz	Dataset FTP location	PRIDE	PRIDE:0000411	Metagenomic Data Sources	DOF010	metagenomic data	EFO	EFO:0004602	Type 2 Diabetes
BGI_Diabetes	ftp://climb.genomics.cn/pub/10.5524/100001_101000/100036/AssemblyContigs/DOF011.contigs.m100.gz	Dataset FTP location	PRIDE	PRIDE:0000411	Metagenomic Data Sources	DOF011	metagenomic data	EFO	EFO:0004602	Type 2 Diabetes
BGI_Diabetes	ftp://climb.genomics.cn/pub/10.5524/100001_101000/100036/AssemblyContigs/DOF012.contigs.m100.gz	Dataset FTP location	PRIDE	PRIDE:0000411	Metagenomic Data Sources	DOF012	metagenomic data	EFO	EFO:0004602	Type 2 Diabetes
BGI_Diabetes	ftp://climb.genomics.cn/pub/10.5524/100001_101000/100036/AssemblyContigs/DOF013.contigs.m100.gz	Dataset FTP location	PRIDE	PRIDE:0000411	Metagenomic Data Sources	DOF013	metagenomic data	EFO	EFO:0004602	Type 2 Diabetes
BGI_Diabetes	ftp://climb.genomics.cn/pub/10.5524/100001_101000/100036/AssemblyContigs/DOF014.contigs.m100.gz	Dataset FTP location	PRIDE	PRIDE:0000411	Metagenomic Data Sources	DOF014	metagenomic data	EFO	EFO:0004602	Type 2 Diabetes
BGI_Diabetes	ftp://climb.genomics.cn/pub/10.5524/100001_101000/100036/AssemblyContigs/DOM001.contigs.m100.gz	Dataset FTP location	PRIDE	PRIDE:0000411	Metagenomic Data Sources	DOM001	metagenomic data	EFO	EFO:0004602	Type 2 Diabetes
BGI_Diabetes	ftp://climb.genomics.cn/pub/10.5524/100001_101000/100036/AssemblyContigs/DOM003.contigs.m100.gz	Dataset FTP location	PRIDE	PRIDE:0000411	Metagenomic Data Sources	DOM003	metagenomic data	EFO	EFO:0004602	Type 2 Diabetes
BGI_Diabetes	ftp://climb.genomics.cn/pub/10.5524/100001_101000/100036/AssemblyContigs/DOM005.contigs.m100.gz	Dataset FTP location	PRIDE	PRIDE:0000411	Metagenomic Data Sources	DOM005	metagenomic data	EFO	EFO:0004602	Type 2 Diabetes
BGI_Diabetes	ftp://climb.genomics.cn/pub/10.5524/100001_101000/100036/AssemblyContigs/DOM008.contigs.m100.gz	Dataset FTP location	PRIDE	PRIDE:0000411	Metagenomic Data Sources	DOM008	metagenomic data	EFO	EFO:0004602	Type 2 Diabetes
BGI_Diabetes	ftp://climb.genomics.cn/pub/10.5524/100001_101000/100036/AssemblyContigs/DOM010.contigs.m100.gz	Dataset FTP location	PRIDE	PRIDE:0000411	Metagenomic Data Sources	DOM010	metagenomic data	EFO	EFO:0004602	Type 2 Diabetes
BGI_Diabetes	ftp://climb.genomics.cn/pub/10.5524/100001_101000/100036/AssemblyContigs/DOM012.contigs.m100.gz	Dataset FTP location	PRIDE	PRIDE:0000411	Metagenomic Data Sources	DOM012	metagenomic data	EFO	EFO:0004602	Type 2 Diabetes
BGI_Diabetes	ftp://climb.genomics.cn/pub/10.5524/100001_101000/100036/AssemblyContigs/DOM013.contigs.m100.gz	Dataset FTP location	PRIDE	PRIDE:0000411	Metagenomic Data Sources	DOM013	metagenomic data	EFO	EFO:0004602	Type 2 Diabetes
BGI_Diabetes	ftp://climb.genomics.cn/pub/10.5524/100001_101000/100036/AssemblyContigs/DOM014.contigs.m100.gz	Dataset FTP location	PRIDE	PRIDE:0000411	Metagenomic Data Sources	DOM014	metagenomic data	EFO	EFO:0004602	Type 2 Diabetes
BGI_Diabetes	ftp://climb.genomics.cn/pub/10.5524/100001_101000/100036/AssemblyContigs/DOM015.contigs.m100.gz	Dataset FTP location	PRIDE	PRIDE:0000411	Metagenomic Data Sources	DOM015	metagenomic data	EFO	EFO:0004602	Type 2 Diabetes
BGI_Diabetes	ftp://climb.genomics.cn/pub/10.5524/100001_101000/100036/AssemblyContigs/DOM016.contigs.m100.gz	Dataset FTP location	PRIDE	PRIDE:0000411	Metagenomic Data Sources	DOM016	metagenomic data	EFO	EFO:0004602	Type 2 Diabetes
BGI_Diabetes	ftp://climb.genomics.cn/pub/10.5524/100001_101000/100036/AssemblyContigs/DOM017.contigs.m100.gz	Dataset FTP location	PRIDE	PRIDE:0000411	Metagenomic Data Sources	DOM017	metagenomic data	EFO	EFO:0004602	Type 2 Diabetes
BGI_Diabetes	ftp://climb.genomics.cn/pub/10.5524/100001_101000/100036/AssemblyContigs/DOM018.contigs.m100.gz	Dataset FTP location	PRIDE	PRIDE:0000411	Metagenomic Data Sources	DOM018	metagenomic data	EFO	EFO:0004602	Type 2 Diabetes
BGI_Diabetes	ftp://climb.genomics.cn/pub/10.5524/100001_101000/100036/AssemblyContigs/DOM019.contigs.m100.gz	Dataset FTP location	PRIDE	PRIDE:0000411	Metagenomic Data Sources	DOM019	metagenomic data	EFO	EFO:0004602	Type 2 Diabetes
BGI_Diabetes	ftp://climb.genomics.cn/pub/10.5524/100001_101000/100036/AssemblyContigs/DOM020.contigs.m100.gz	Dataset FTP location	PRIDE	PRIDE:0000411	Metagenomic Data Sources	DOM020	metagenomic data	EFO	EFO:0004602	Type 2 Diabetes
BGI_Diabetes	ftp://climb.genomics.cn/pub/10.5524/100001_101000/100036/AssemblyContigs/DOM021.contigs.m100.gz	Dataset FTP location	PRIDE	PRIDE:0000411	Metagenomic Data Sources	DOM021	metagenomic data	EFO	EFO:0004602	Type 2 Diabetes
BGI_Diabetes	ftp://climb.genomics.cn/pub/10.5524/100001_101000/100036/AssemblyContigs/DOM022.contigs.m100.gz	Dataset FTP location	PRIDE	PRIDE:0000411	Metagenomic Data Sources	DOM022	metagenomic data	EFO	EFO:0004602	Type 2 Diabetes
BGI_Diabetes	ftp://climb.genomics.cn/pub/10.5524/100001_101000/100036/AssemblyContigs/DOM023.contigs.m100.gz	Dataset FTP location	PRIDE	PRIDE:0000411	Metagenomic Data Sources	DOM023	metagenomic data	EFO	EFO:0004602	Type 2 Diabetes
BGI_Diabetes	ftp://climb.genomics.cn/pub/10.5524/100001_101000/100036/AssemblyContigs/DOM024.contigs.m100.gz	Dataset FTP location	PRIDE	PRIDE:0000411	Metagenomic Data Sources	DOM024	metagenomic data	EFO	EFO:0004602	Type 2 Diabetes
BGI_Diabetes	ftp://climb.genomics.cn/pub/10.5524/100001_101000/100036/AssemblyContigs/DOM025.contigs.m100.gz	Dataset FTP location	PRIDE	PRIDE:0000411	Metagenomic Data Sources	DOM025	metagenomic data	EFO	EFO:0004602	Type 2 Diabetes
BGI_Diabetes	ftp://climb.genomics.cn/pub/10.5524/100001_101000/100036/AssemblyContigs/DOM026.contigs.m100.gz	Dataset FTP location	PRIDE	PRIDE:0000411	Metagenomic Data Sources	DOM026	metagenomic data	EFO	EFO:0004602	Type 2 Diabetes
MetaHIT_IBD	ftp://public.genomics.org.cn/BGI/gutmeta/Single_Sample_contig/MH0001.scaftig.more500.gz	Dataset FTP location	PRIDE	PRIDE:0000411	Metagenomic Data Sources	MH0001	metagenomic data	EFO	EFO:0004602	Control
MetaHIT_IBD	ftp://public.genomics.org.cn/BGI/gutmeta/Single_Sample_contig/MH0002.scaftig.more500.gz	Dataset FTP location	PRIDE	PRIDE:0000411	Metagenomic Data Sources	MH0002	metagenomic data	EFO	EFO:0004602	Control
MetaHIT_IBD	ftp://public.genomics.org.cn/BGI/gutmeta/Single_Sample_contig/MH0003.scaftig.more500.gz	Dataset FTP location	PRIDE	PRIDE:0000411	Metagenomic Data Sources	MH0003	metagenomic data	EFO	EFO:0004602	Control
MetaHIT_IBD	ftp://public.genomics.org.cn/BGI/gutmeta/Single_Sample_contig/MH0004.scaftig.more500.gz	Dataset FTP location	PRIDE	PRIDE:0000411	Metagenomic Data Sources	MH0004	metagenomic data	EFO	EFO:0004602	Control
MetaHIT_IBD	ftp://public.genomics.org.cn/BGI/gutmeta/Single_Sample_contig/MH0005.scaftig.more500.gz	Dataset FTP location	PRIDE	PRIDE:0000411	Metagenomic Data Sources	MH0005	metagenomic data	EFO	EFO:0004602	Control
MetaHIT_IBD	ftp://public.genomics.org.cn/BGI/gutmeta/Single_Sample_contig/MH0006.scaftig.more500.gz	Dataset FTP location	PRIDE	PRIDE:0000411	Metagenomic Data Sources	MH0006	metagenomic data	EFO	EFO:0004602	Control
MetaHIT_IBD	ftp://public.genomics.org.cn/BGI/gutmeta/Single_Sample_contig/MH0007.scaftig.more500.gz	Dataset FTP location	PRIDE	PRIDE:0000411	Metagenomic Data Sources	MH0007	metagenomic data	EFO	EFO:0004602	Control
MetaHIT_IBD	ftp://public.genomics.org.cn/BGI/gutmeta/Single_Sample_contig/MH0008.scaftig.more500.gz	Dataset FTP location	PRIDE	PRIDE:0000411	Metagenomic Data Sources	MH0008	metagenomic data	EFO	EFO:0004602	Control
MetaHIT_IBD	ftp://public.genomics.org.cn/BGI/gutmeta/Single_Sample_contig/MH0009.scaftig.more500.gz	Dataset FTP location	PRIDE	PRIDE:0000411	Metagenomic Data Sources	MH0009	metagenomic data	EFO	EFO:0004602	Control
MetaHIT_IBD	ftp://public.genomics.org.cn/BGI/gutmeta/Single_Sample_contig/MH0010.scaftig.more500.gz	Dataset FTP location	PRIDE	PRIDE:0000411	Metagenomic Data Sources	MH0010	metagenomic data	EFO	EFO:0004602	Control
MetaHIT_IBD	ftp://public.genomics.org.cn/BGI/gutmeta/Single_Sample_contig/MH0011.scaftig.more500.gz	Dataset FTP location	PRIDE	PRIDE:0000411	Metagenomic Data Sources	MH0011	metagenomic data	EFO	EFO:0004602	Control
MetaHIT_IBD	ftp://public.genomics.org.cn/BGI/gutmeta/Single_Sample_contig/MH0012.scaftig.more500.gz	Dataset FTP location	PRIDE	PRIDE:0000411	Metagenomic Data Sources	MH0012	metagenomic data	EFO	EFO:0004602	Control
MetaHIT_IBD	ftp://public.genomics.org.cn/BGI/gutmeta/Single_Sample_contig/MH0013.scaftig.more500.gz	Dataset FTP location	PRIDE	PRIDE:0000411	Metagenomic Data Sources	MH0013	metagenomic data	EFO	EFO:0004602	Control
MetaHIT_IBD	ftp://public.genomics.org.cn/BGI/gutmeta/Single_Sample_contig/MH0014.scaftig.more500.gz	Dataset FTP location	PRIDE	PRIDE:0000411	Metagenomic Data Sources	MH0014	metagenomic data	EFO	EFO:0004602	Control
MetaHIT_IBD	ftp://public.genomics.org.cn/BGI/gutmeta/Single_Sample_contig/MH0015.scaftig.more500.gz	Dataset FTP location	PRIDE	PRIDE:0000411	Metagenomic Data Sources	MH0015	metagenomic data	EFO	EFO:0004602	Control
MetaHIT_IBD	ftp://public.genomics.org.cn/BGI/gutmeta/Single_Sample_contig/MH0016.scaftig.more500.gz	Dataset FTP location	PRIDE	PRIDE:0000411	Metagenomic Data Sources	MH0016	metagenomic data	EFO	EFO:0004602	Control
MetaHIT_IBD	ftp://public.genomics.org.cn/BGI/gutmeta/Single_Sample_contig/MH0017.scaftig.more500.gz	Dataset FTP location	PRIDE	PRIDE:0000411	Metagenomic Data Sources	MH0017	metagenomic data	EFO	EFO:0004602	Control
MetaHIT_IBD	ftp://public.genomics.org.cn/BGI/gutmeta/Single_Sample_contig/MH0018.scaftig.more500.gz	Dataset FTP location	PRIDE	PRIDE:0000411	Metagenomic Data Sources	MH0018	metagenomic data	EFO	EFO:0004602	Control
MetaHIT_IBD	ftp://public.genomics.org.cn/BGI/gutmeta/Single_Sample_contig/MH0019.scaftig.more500.gz	Dataset FTP location	PRIDE	PRIDE:0000411	Metagenomic Data Sources	MH0019	metagenomic data	EFO	EFO:0004602	Control
MetaHIT_IBD	ftp://public.genomics.org.cn/BGI/gutmeta/Single_Sample_contig/MH0020.scaftig.more500.gz	Dataset FTP location	PRIDE	PRIDE:0000411	Metagenomic Data Sources	MH0020	metagenomic data	EFO	EFO:0004602	Control
MetaHIT_IBD	ftp://public.genomics.org.cn/BGI/gutmeta/Single_Sample_contig/MH0021.scaftig.more500.gz	Dataset FTP location	PRIDE	PRIDE:0000411	Metagenomic Data Sources	MH0021	metagenomic data	EFO	EFO:0004602	Control
MetaHIT_IBD	ftp://public.genomics.org.cn/BGI/gutmeta/Single_Sample_contig/MH0022.scaftig.more500.gz	Dataset FTP location	PRIDE	PRIDE:0000411	Metagenomic Data Sources	MH0022	metagenomic data	EFO	EFO:0004602	Control
MetaHIT_IBD	ftp://public.genomics.org.cn/BGI/gutmeta/Single_Sample_contig/MH0023.scaftig.more500.gz	Dataset FTP location	PRIDE	PRIDE:0000411	Metagenomic Data Sources	MH0023	metagenomic data	EFO	EFO:0004602	Control
MetaHIT_IBD	ftp://public.genomics.org.cn/BGI/gutmeta/Single_Sample_contig/MH0024.scaftig.more500.gz	Dataset FTP location	PRIDE	PRIDE:0000411	Metagenomic Data Sources	MH0024	metagenomic data	EFO	EFO:0004602	Control
MetaHIT_IBD	ftp://public.genomics.org.cn/BGI/gutmeta/Single_Sample_contig/MH0025.scaftig.more500.gz	Dataset FTP location	PRIDE	PRIDE:0000411	Metagenomic Data Sources	MH0025	metagenomic data	EFO	EFO:0004602	Control
MetaHIT_IBD	ftp://public.genomics.org.cn/BGI/gutmeta/Single_Sample_contig/MH0026.scaftig.more500.gz	Dataset FTP location	PRIDE	PRIDE:0000411	Metagenomic Data Sources	MH0026	metagenomic data	EFO	EFO:0004602	Control
MetaHIT_IBD	ftp://public.genomics.org.cn/BGI/gutmeta/Single_Sample_contig/MH0027.scaftig.more500.gz	Dataset FTP location	PRIDE	PRIDE:0000411	Metagenomic Data Sources	MH0027	metagenomic data	EFO	EFO:0004602	Control
MetaHIT_IBD	ftp://public.genomics.org.cn/BGI/gutmeta/Single_Sample_contig/MH0028.scaftig.more500.gz	Dataset FTP location	PRIDE	PRIDE:0000411	Metagenomic Data Sources	MH0028	metagenomic data	EFO	EFO:0004602	Control
MetaHIT_IBD	ftp://public.genomics.org.cn/BGI/gutmeta/Single_Sample_contig/MH0030.scaftig.more500.gz	Dataset FTP location	PRIDE	PRIDE:0000411	Metagenomic Data Sources	MH0030	metagenomic data	EFO	EFO:0004602	Control
MetaHIT_IBD	ftp://public.genomics.org.cn/BGI/gutmeta/Single_Sample_contig/MH0031.scaftig.more500.gz	Dataset FTP location	PRIDE	PRIDE:0000411	Metagenomic Data Sources	MH0031	metagenomic data	EFO	EFO:0004602	Control
MetaHIT_IBD	ftp://public.genomics.org.cn/BGI/gutmeta/Single_Sample_contig/MH0032.scaftig.more500.gz	Dataset FTP location	PRIDE	PRIDE:0000411	Metagenomic Data Sources	MH0032	metagenomic data	EFO	EFO:0004602	Control
MetaHIT_IBD	ftp://public.genomics.org.cn/BGI/gutmeta/Single_Sample_contig/MH0033.scaftig.more500.gz	Dataset FTP location	PRIDE	PRIDE:0000411	Metagenomic Data Sources	MH0033	metagenomic data	EFO	EFO:0004602	Control
MetaHIT_IBD	ftp://public.genomics.org.cn/BGI/gutmeta/Single_Sample_contig/MH0034.scaftig.more500.gz	Dataset FTP location	PRIDE	PRIDE:0000411	Metagenomic Data Sources	MH0034	metagenomic data	EFO	EFO:0004602	Control
MetaHIT_IBD	ftp://public.genomics.org.cn/BGI/gutmeta/Single_Sample_contig/MH0035.scaftig.more500.gz	Dataset FTP location	PRIDE	PRIDE:0000411	Metagenomic Data Sources	MH0035	metagenomic data	EFO	EFO:0004602	Control
MetaHIT_IBD	ftp://public.genomics.org.cn/BGI/gutmeta/Single_Sample_contig/MH0036.scaftig.more500.gz	Dataset FTP location	PRIDE	PRIDE:0000411	Metagenomic Data Sources	MH0036	metagenomic data	EFO	EFO:0004602	Control
MetaHIT_IBD	ftp://public.genomics.org.cn/BGI/gutmeta/Single_Sample_contig/MH0037.scaftig.more500.gz	Dataset FTP location	PRIDE	PRIDE:0000411	Metagenomic Data Sources	MH0037	metagenomic data	EFO	EFO:0004602	Control
MetaHIT_IBD	ftp://public.genomics.org.cn/BGI/gutmeta/Single_Sample_contig/MH0038.scaftig.more500.gz	Dataset FTP location	PRIDE	PRIDE:0000411	Metagenomic Data Sources	MH0038	metagenomic data	EFO	EFO:0004602	Control
MetaHIT_IBD	ftp://public.genomics.org.cn/BGI/gutmeta/Single_Sample_contig/MH0039.scaftig.more500.gz	Dataset FTP location	PRIDE	PRIDE:0000411	Metagenomic Data Sources	MH0039	metagenomic data	EFO	EFO:0004602	Control
MetaHIT_IBD	ftp://public.genomics.org.cn/BGI/gutmeta/Single_Sample_contig/MH0040.scaftig.more500.gz	Dataset FTP location	PRIDE	PRIDE:0000411	Metagenomic Data Sources	MH0040	metagenomic data	EFO	EFO:0004602	Control
MetaHIT_IBD	ftp://public.genomics.org.cn/BGI/gutmeta/Single_Sample_contig/MH0041.scaftig.more500.gz	Dataset FTP location	PRIDE	PRIDE:0000411	Metagenomic Data Sources	MH0041	metagenomic data	EFO	EFO:0004602	Control
MetaHIT_IBD	ftp://public.genomics.org.cn/BGI/gutmeta/Single_Sample_contig/MH0042.scaftig.more500.gz	Dataset FTP location	PRIDE	PRIDE:0000411	Metagenomic Data Sources	MH0042	metagenomic data	EFO	EFO:0004602	Control
MetaHIT_IBD	ftp://public.genomics.org.cn/BGI/gutmeta/Single_Sample_contig/MH0043.scaftig.more500.gz	Dataset FTP location	PRIDE	PRIDE:0000411	Metagenomic Data Sources	MH0043	metagenomic data	EFO	EFO:0004602	Control
MetaHIT_IBD	ftp://public.genomics.org.cn/BGI/gutmeta/Single_Sample_contig/MH0044.scaftig.more500.gz	Dataset FTP location	PRIDE	PRIDE:0000411	Metagenomic Data Sources	MH0044	metagenomic data	EFO	EFO:0004602	Control
MetaHIT_IBD	ftp://public.genomics.org.cn/BGI/gutmeta/Single_Sample_contig/MH0045.scaftig.more500.gz	Dataset FTP location	PRIDE	PRIDE:0000411	Metagenomic Data Sources	MH0045	metagenomic data	EFO	EFO:0004602	Control
MetaHIT_IBD	ftp://public.genomics.org.cn/BGI/gutmeta/Single_Sample_contig/MH0046.scaftig.more500.gz	Dataset FTP location	PRIDE	PRIDE:0000411	Metagenomic Data Sources	MH0046	metagenomic data	EFO	EFO:0004602	Control
MetaHIT_IBD	ftp://public.genomics.org.cn/BGI/gutmeta/Single_Sample_contig/MH0047.scaftig.more500.gz	Dataset FTP location	PRIDE	PRIDE:0000411	Metagenomic Data Sources	MH0047	metagenomic data	EFO	EFO:0004602	Control
MetaHIT_IBD	ftp://public.genomics.org.cn/BGI/gutmeta/Single_Sample_contig/MH0048.scaftig.more500.gz	Dataset FTP location	PRIDE	PRIDE:0000411	Metagenomic Data Sources	MH0048	metagenomic data	EFO	EFO:0004602	Control
MetaHIT_IBD	ftp://public.genomics.org.cn/BGI/gutmeta/Single_Sample_contig/MH0049.scaftig.more500.gz	Dataset FTP location	PRIDE	PRIDE:0000411	Metagenomic Data Sources	MH0049	metagenomic data	EFO	EFO:0004602	Control
MetaHIT_IBD	ftp://public.genomics.org.cn/BGI/gutmeta/Single_Sample_contig/MH0050.scaftig.more500.gz	Dataset FTP location	PRIDE	PRIDE:0000411	Metagenomic Data Sources	MH0050	metagenomic data	EFO	EFO:0004602	Control
MetaHIT_IBD	ftp://public.genomics.org.cn/BGI/gutmeta/Single_Sample_contig/MH0051.scaftig.more500.gz	Dataset FTP location	PRIDE	PRIDE:0000411	Metagenomic Data Sources	MH0051	metagenomic data	EFO	EFO:0004602	Control
MetaHIT_IBD	ftp://public.genomics.org.cn/BGI/gutmeta/Single_Sample_contig/MH0052.scaftig.more500.gz	Dataset FTP location	PRIDE	PRIDE:0000411	Metagenomic Data Sources	MH0052	metagenomic data	EFO	EFO:0004602	Control
MetaHIT_IBD	ftp://public.genomics.org.cn/BGI/gutmeta/Single_Sample_contig/MH0053.scaftig.more500.gz	Dataset FTP location	PRIDE	PRIDE:0000411	Metagenomic Data Sources	MH0053	metagenomic data	EFO	EFO:0004602	Control
MetaHIT_IBD	ftp://public.genomics.org.cn/BGI/gutmeta/Single_Sample_contig/MH0054.scaftig.more500.gz	Dataset FTP location	PRIDE	PRIDE:0000411	Metagenomic Data Sources	MH0054	metagenomic data	EFO	EFO:0004602	Control
MetaHIT_IBD	ftp://public.genomics.org.cn/BGI/gutmeta/Single_Sample_contig/MH0055.scaftig.more500.gz	Dataset FTP location	PRIDE	PRIDE:0000411	Metagenomic Data Sources	MH0055	metagenomic data	EFO	EFO:0004602	Control
MetaHIT_IBD	ftp://public.genomics.org.cn/BGI/gutmeta/Single_Sample_contig/MH0056.scaftig.more500.gz	Dataset FTP location	PRIDE	PRIDE:0000411	Metagenomic Data Sources	MH0056	metagenomic data	EFO	EFO:0004602	Control
MetaHIT_IBD	ftp://public.genomics.org.cn/BGI/gutmeta/Single_Sample_contig/MH0057.scaftig.more500.gz	Dataset FTP location	PRIDE	PRIDE:0000411	Metagenomic Data Sources	MH0057	metagenomic data	EFO	EFO:0004602	Control
MetaHIT_IBD	ftp://public.genomics.org.cn/BGI/gutmeta/Single_Sample_contig/MH0058.scaftig.more500.gz	Dataset FTP location	PRIDE	PRIDE:0000411	Metagenomic Data Sources	MH0058	metagenomic data	EFO	EFO:0004602	Control
MetaHIT_IBD	ftp://public.genomics.org.cn/BGI/gutmeta/Single_Sample_contig/MH0059.scaftig.more500.gz	Dataset FTP location	PRIDE	PRIDE:0000411	Metagenomic Data Sources	MH0059	metagenomic data	EFO	EFO:0004602	Control
MetaHIT_IBD	ftp://public.genomics.org.cn/BGI/gutmeta/Single_Sample_contig/MH0060.scaftig.more500.gz	Dataset FTP location	PRIDE	PRIDE:0000411	Metagenomic Data Sources	MH0060	metagenomic data	EFO	EFO:0004602	Control
MetaHIT_IBD	ftp://public.genomics.org.cn/BGI/gutmeta/Single_Sample_contig/MH0061.scaftig.more500.gz	Dataset FTP location	PRIDE	PRIDE:0000411	Metagenomic Data Sources	MH0061	metagenomic data	EFO	EFO:0004602	Control
MetaHIT_IBD	ftp://public.genomics.org.cn/BGI/gutmeta/Single_Sample_contig/MH0062.scaftig.more500.gz	Dataset FTP location	PRIDE	PRIDE:0000411	Metagenomic Data Sources	MH0062	metagenomic data	EFO	EFO:0004602	Control
MetaHIT_IBD	ftp://public.genomics.org.cn/BGI/gutmeta/Single_Sample_contig/MH0063.scaftig.more500.gz	Dataset FTP location	PRIDE	PRIDE:0000411	Metagenomic Data Sources	MH0063	metagenomic data	EFO	EFO:0004602	Control
MetaHIT_IBD	ftp://public.genomics.org.cn/BGI/gutmeta/Single_Sample_contig/MH0064.scaftig.more500.gz	Dataset FTP location	PRIDE	PRIDE:0000411	Metagenomic Data Sources	MH0064	metagenomic data	EFO	EFO:0004602	Control
MetaHIT_IBD	ftp://public.genomics.org.cn/BGI/gutmeta/Single_Sample_contig/MH0065.scaftig.more500.gz	Dataset FTP location	PRIDE	PRIDE:0000411	Metagenomic Data Sources	MH0065	metagenomic data	EFO	EFO:0004602	Control
MetaHIT_IBD	ftp://public.genomics.org.cn/BGI/gutmeta/Single_Sample_contig/MH0066.scaftig.more500.gz	Dataset FTP location	PRIDE	PRIDE:0000411	Metagenomic Data Sources	MH0066	metagenomic data	EFO	EFO:0004602	Control
MetaHIT_IBD	ftp://public.genomics.org.cn/BGI/gutmeta/Single_Sample_contig/MH0067.scaftig.more500.gz	Dataset FTP location	PRIDE	PRIDE:0000411	Metagenomic Data Sources	MH0067	metagenomic data	EFO	EFO:0004602	Control
MetaHIT_IBD	ftp://public.genomics.org.cn/BGI/gutmeta/Single_Sample_contig/MH0068.scaftig.more500.gz	Dataset FTP location	PRIDE	PRIDE:0000411	Metagenomic Data Sources	MH0068	metagenomic data	EFO	EFO:0004602	Control
MetaHIT_IBD	ftp://public.genomics.org.cn/BGI/gutmeta/Single_Sample_contig/MH0069.scaftig.more500.gz	Dataset FTP location	PRIDE	PRIDE:0000411	Metagenomic Data Sources	MH0069	metagenomic data	EFO	EFO:0004602	Control
MetaHIT_IBD	ftp://public.genomics.org.cn/BGI/gutmeta/Single_Sample_contig/MH0070.scaftig.more500.gz	Dataset FTP location	PRIDE	PRIDE:0000411	Metagenomic Data Sources	MH0070	metagenomic data	EFO	EFO:0004602	Control
MetaHIT_IBD	ftp://public.genomics.org.cn/BGI/gutmeta/Single_Sample_contig/MH0071.scaftig.more500.gz	Dataset FTP location	PRIDE	PRIDE:0000411	Metagenomic Data Sources	MH0071	metagenomic data	EFO	EFO:0004602	Control
MetaHIT_IBD	ftp://public.genomics.org.cn/BGI/gutmeta/Single_Sample_contig/MH0072.scaftig.more500.gz	Dataset FTP location	PRIDE	PRIDE:0000411	Metagenomic Data Sources	MH0072	metagenomic data	EFO	EFO:0004602	Control
MetaHIT_IBD	ftp://public.genomics.org.cn/BGI/gutmeta/Single_Sample_contig/MH0073.scaftig.more500.gz	Dataset FTP location	PRIDE	PRIDE:0000411	Metagenomic Data Sources	MH0073	metagenomic data	EFO	EFO:0004602	Control
MetaHIT_IBD	ftp://public.genomics.org.cn/BGI/gutmeta/Single_Sample_contig/MH0074.scaftig.more500.gz	Dataset FTP location	PRIDE	PRIDE:0000411	Metagenomic Data Sources	MH0074	metagenomic data	EFO	EFO:0004602	Control
MetaHIT_IBD	ftp://public.genomics.org.cn/BGI/gutmeta/Single_Sample_contig/MH0075.scaftig.more500.gz	Dataset FTP location	PRIDE	PRIDE:0000411	Metagenomic Data Sources	MH0075	metagenomic data	EFO	EFO:0004602	Control
MetaHIT_IBD	ftp://public.genomics.org.cn/BGI/gutmeta/Single_Sample_contig/MH0076.scaftig.more500.gz	Dataset FTP location	PRIDE	PRIDE:0000411	Metagenomic Data Sources	MH0076	metagenomic data	EFO	EFO:0004602	Control
MetaHIT_IBD	ftp://public.genomics.org.cn/BGI/gutmeta/Single_Sample_contig/MH0077.scaftig.more500.gz	Dataset FTP location	PRIDE	PRIDE:0000411	Metagenomic Data Sources	MH0077	metagenomic data	EFO	EFO:0004602	Control
MetaHIT_IBD	ftp://public.genomics.org.cn/BGI/gutmeta/Single_Sample_contig/MH0078.scaftig.more500.gz	Dataset FTP location	PRIDE	PRIDE:0000411	Metagenomic Data Sources	MH0078	metagenomic data	EFO	EFO:0004602	Control
MetaHIT_IBD	ftp://public.genomics.org.cn/BGI/gutmeta/Single_Sample_contig/MH0079.scaftig.more500.gz	Dataset FTP location	PRIDE	PRIDE:0000411	Metagenomic Data Sources	MH0079	metagenomic data	EFO	EFO:0004602	Control
MetaHIT_IBD	ftp://public.genomics.org.cn/BGI/gutmeta/Single_Sample_contig/MH0080.scaftig.more500.gz	Dataset FTP location	PRIDE	PRIDE:0000411	Metagenomic Data Sources	MH0080	metagenomic data	EFO	EFO:0004602	Control
MetaHIT_IBD	ftp://public.genomics.org.cn/BGI/gutmeta/Single_Sample_contig/MH0081.scaftig.more500.gz	Dataset FTP location	PRIDE	PRIDE:0000411	Metagenomic Data Sources	MH0081	metagenomic data	EFO	EFO:0004602	Control
MetaHIT_IBD	ftp://public.genomics.org.cn/BGI/gutmeta/Single_Sample_contig/MH0082.scaftig.more500.gz	Dataset FTP location	PRIDE	PRIDE:0000411	Metagenomic Data Sources	MH0082	metagenomic data	EFO	EFO:0004602	Control
MetaHIT_IBD	ftp://public.genomics.org.cn/BGI/gutmeta/Single_Sample_contig/MH0083.scaftig.more500.gz	Dataset FTP location	PRIDE	PRIDE:0000411	Metagenomic Data Sources	MH0083	metagenomic data	EFO	EFO:0004602	Control
MetaHIT_IBD	ftp://public.genomics.org.cn/BGI/gutmeta/Single_Sample_contig/MH0084.scaftig.more500.gz	Dataset FTP location	PRIDE	PRIDE:0000411	Metagenomic Data Sources	MH0084	metagenomic data	EFO	EFO:0004602	Control
MetaHIT_IBD	ftp://public.genomics.org.cn/BGI/gutmeta/Single_Sample_contig/MH0085.scaftig.more500.gz	Dataset FTP location	PRIDE	PRIDE:0000411	Metagenomic Data Sources	MH0085	metagenomic data	EFO	EFO:0004602	Control
MetaHIT_IBD	ftp://public.genomics.org.cn/BGI/gutmeta/Single_Sample_contig/MH0086.scaftig.more500.gz	Dataset FTP location	PRIDE	PRIDE:0000411	Metagenomic Data Sources	MH0086	metagenomic data	EFO	EFO:0004602	Control
BGI_Diabetes	ftp://climb.genomics.cn/pub/10.5524/100001_101000/100036/AssemblyContigs/NLF001.contigs.m100.gz	Dataset FTP location	PRIDE	PRIDE:0000411	Metagenomic Data Sources	NLF001	metagenomic data	EFO	EFO:0004602	Control
BGI_Diabetes	ftp://climb.genomics.cn/pub/10.5524/100001_101000/100036/AssemblyContigs/NLF002.contigs.m100.gz	Dataset FTP location	PRIDE	PRIDE:0000411	Metagenomic Data Sources	NLF002	metagenomic data	EFO	EFO:0004602	Control
BGI_Diabetes	ftp://climb.genomics.cn/pub/10.5524/100001_101000/100036/AssemblyContigs/NLF005.contigs.m100.gz	Dataset FTP location	PRIDE	PRIDE:0000411	Metagenomic Data Sources	NLF005	metagenomic data	EFO	EFO:0004602	Control
BGI_Diabetes	ftp://climb.genomics.cn/pub/10.5524/100001_101000/100036/AssemblyContigs/NLF006.contigs.m100.gz	Dataset FTP location	PRIDE	PRIDE:0000411	Metagenomic Data Sources	NLF006	metagenomic data	EFO	EFO:0004602	Control
BGI_Diabetes	ftp://climb.genomics.cn/pub/10.5524/100001_101000/100036/AssemblyContigs/NLF007.contigs.m100.gz	Dataset FTP location	PRIDE	PRIDE:0000411	Metagenomic Data Sources	NLF007	metagenomic data	EFO	EFO:0004602	Control
BGI_Diabetes	ftp://climb.genomics.cn/pub/10.5524/100001_101000/100036/AssemblyContigs/NLF008.contigs.m100.gz	Dataset FTP location	PRIDE	PRIDE:0000411	Metagenomic Data Sources	NLF008	metagenomic data	EFO	EFO:0004602	Control
BGI_Diabetes	ftp://climb.genomics.cn/pub/10.5524/100001_101000/100036/AssemblyContigs/NLF009.contigs.m100.gz	Dataset FTP location	PRIDE	PRIDE:0000411	Metagenomic Data Sources	NLF009	metagenomic data	EFO	EFO:0004602	Control
BGI_Diabetes	ftp://climb.genomics.cn/pub/10.5524/100001_101000/100036/AssemblyContigs/NLF010.contigs.m100.gz	Dataset FTP location	PRIDE	PRIDE:0000411	Metagenomic Data Sources	NLF010	metagenomic data	EFO	EFO:0004602	Control
BGI_Diabetes	ftp://climb.genomics.cn/pub/10.5524/100001_101000/100036/AssemblyContigs/NLF011.contigs.m100.gz	Dataset FTP location	PRIDE	PRIDE:0000411	Metagenomic Data Sources	NLF011	metagenomic data	EFO	EFO:0004602	Control
BGI_Diabetes	ftp://climb.genomics.cn/pub/10.5524/100001_101000/100036/AssemblyContigs/NLF012.contigs.m100.gz	Dataset FTP location	PRIDE	PRIDE:0000411	Metagenomic Data Sources	NLF012	metagenomic data	EFO	EFO:0004602	Control
BGI_Diabetes	ftp://climb.genomics.cn/pub/10.5524/100001_101000/100036/AssemblyContigs/NLF013.contigs.m100.gz	Dataset FTP location	PRIDE	PRIDE:0000411	Metagenomic Data Sources	NLF013	metagenomic data	EFO	EFO:0004602	Control
BGI_Diabetes	ftp://climb.genomics.cn/pub/10.5524/100001_101000/100036/AssemblyContigs/NLF014.contigs.m100.gz	Dataset FTP location	PRIDE	PRIDE:0000411	Metagenomic Data Sources	NLF014	metagenomic data	EFO	EFO:0004602	Control
BGI_Diabetes	ftp://climb.genomics.cn/pub/10.5524/100001_101000/100036/AssemblyContigs/NLF015.contigs.m100.gz	Dataset FTP location	PRIDE	PRIDE:0000411	Metagenomic Data Sources	NLF015	metagenomic data	EFO	EFO:0004602	Control
BGI_Diabetes	ftp://climb.genomics.cn/pub/10.5524/100001_101000/100036/AssemblyContigs/NLM001.contigs.m100.gz	Dataset FTP location	PRIDE	PRIDE:0000411	Metagenomic Data Sources	NLM001	metagenomic data	EFO	EFO:0004602	Control
BGI_Diabetes	ftp://climb.genomics.cn/pub/10.5524/100001_101000/100036/AssemblyContigs/NLM002.contigs.m100.gz	Dataset FTP location	PRIDE	PRIDE:0000411	Metagenomic Data Sources	NLM002	metagenomic data	EFO	EFO:0004602	Control
BGI_Diabetes	ftp://climb.genomics.cn/pub/10.5524/100001_101000/100036/AssemblyContigs/NLM003.contigs.m100.gz	Dataset FTP location	PRIDE	PRIDE:0000411	Metagenomic Data Sources	NLM003	metagenomic data	EFO	EFO:0004602	Control
BGI_Diabetes	ftp://climb.genomics.cn/pub/10.5524/100001_101000/100036/AssemblyContigs/NLM004.contigs.m100.gz	Dataset FTP location	PRIDE	PRIDE:0000411	Metagenomic Data Sources	NLM004	metagenomic data	EFO	EFO:0004602	Control
BGI_Diabetes	ftp://climb.genomics.cn/pub/10.5524/100001_101000/100036/AssemblyContigs/NLM005.contigs.m100.gz	Dataset FTP location	PRIDE	PRIDE:0000411	Metagenomic Data Sources	NLM005	metagenomic data	EFO	EFO:0004602	Control
BGI_Diabetes	ftp://climb.genomics.cn/pub/10.5524/100001_101000/100036/AssemblyContigs/NLM006.contigs.m100.gz	Dataset FTP location	PRIDE	PRIDE:0000411	Metagenomic Data Sources	NLM006	metagenomic data	EFO	EFO:0004602	Control
BGI_Diabetes	ftp://climb.genomics.cn/pub/10.5524/100001_101000/100036/AssemblyContigs/NLM007.contigs.m100.gz	Dataset FTP location	PRIDE	PRIDE:0000411	Metagenomic Data Sources	NLM007	metagenomic data	EFO	EFO:0004602	Control
BGI_Diabetes	ftp://climb.genomics.cn/pub/10.5524/100001_101000/100036/AssemblyContigs/NLM008.contigs.m100.gz	Dataset FTP location	PRIDE	PRIDE:0000411	Metagenomic Data Sources	NLM008	metagenomic data	EFO	EFO:0004602	Control
BGI_Diabetes	ftp://climb.genomics.cn/pub/10.5524/100001_101000/100036/AssemblyContigs/NLM009.contigs.m100.gz	Dataset FTP location	PRIDE	PRIDE:0000411	Metagenomic Data Sources	NLM009	metagenomic data	EFO	EFO:0004602	Control
BGI_Diabetes	ftp://climb.genomics.cn/pub/10.5524/100001_101000/100036/AssemblyContigs/NLM010.contigs.m100.gz	Dataset FTP location	PRIDE	PRIDE:0000411	Metagenomic Data Sources	NLM010	metagenomic data	EFO	EFO:0004602	Control
BGI_Diabetes	ftp://climb.genomics.cn/pub/10.5524/100001_101000/100036/AssemblyContigs/NLM015.contigs.m100.gz	Dataset FTP location	PRIDE	PRIDE:0000411	Metagenomic Data Sources	NLM015	metagenomic data	EFO	EFO:0004602	Control
BGI_Diabetes	ftp://climb.genomics.cn/pub/10.5524/100001_101000/100036/AssemblyContigs/NLM016.contigs.m100.gz	Dataset FTP location	PRIDE	PRIDE:0000411	Metagenomic Data Sources	NLM016	metagenomic data	EFO	EFO:0004602	Control
BGI_Diabetes	ftp://climb.genomics.cn/pub/10.5524/100001_101000/100036/AssemblyContigs/NLM017.contigs.m100.gz	Dataset FTP location	PRIDE	PRIDE:0000411	Metagenomic Data Sources	NLM017	metagenomic data	EFO	EFO:0004602	Control
BGI_Diabetes	ftp://climb.genomics.cn/pub/10.5524/100001_101000/100036/AssemblyContigs/NLM021.contigs.m100.gz	Dataset FTP location	PRIDE	PRIDE:0000411	Metagenomic Data Sources	NLM021	metagenomic data	EFO	EFO:0004602	Control
BGI_Diabetes	ftp://climb.genomics.cn/pub/10.5524/100001_101000/100036/AssemblyContigs/NLM022.contigs.m100.gz	Dataset FTP location	PRIDE	PRIDE:0000411	Metagenomic Data Sources	NLM022	metagenomic data	EFO	EFO:0004602	Control
BGI_Diabetes	ftp://climb.genomics.cn/pub/10.5524/100001_101000/100036/AssemblyContigs/NLM023.contigs.m100.gz	Dataset FTP location	PRIDE	PRIDE:0000411	Metagenomic Data Sources	NLM023	metagenomic data	EFO	EFO:0004602	Control
BGI_Diabetes	ftp://climb.genomics.cn/pub/10.5524/100001_101000/100036/AssemblyContigs/NLM024.contigs.m100.gz	Dataset FTP location	PRIDE	PRIDE:0000411	Metagenomic Data Sources	NLM024	metagenomic data	EFO	EFO:0004602	Control
BGI_Diabetes	ftp://climb.genomics.cn/pub/10.5524/100001_101000/100036/AssemblyContigs/NLM025.contigs.m100.gz	Dataset FTP location	PRIDE	PRIDE:0000411	Metagenomic Data Sources	NLM025	metagenomic data	EFO	EFO:0004602	Control
BGI_Diabetes	ftp://climb.genomics.cn/pub/10.5524/100001_101000/100036/AssemblyContigs/NLM026.contigs.m100.gz	Dataset FTP location	PRIDE	PRIDE:0000411	Metagenomic Data Sources	NLM026	metagenomic data	EFO	EFO:0004602	Control
BGI_Diabetes	ftp://climb.genomics.cn/pub/10.5524/100001_101000/100036/AssemblyContigs/NLM027.contigs.m100.gz	Dataset FTP location	PRIDE	PRIDE:0000411	Metagenomic Data Sources	NLM027	metagenomic data	EFO	EFO:0004602	Control
BGI_Diabetes	ftp://climb.genomics.cn/pub/10.5524/100001_101000/100036/AssemblyContigs/NLM028.contigs.m100.gz	Dataset FTP location	PRIDE	PRIDE:0000411	Metagenomic Data Sources	NLM028	metagenomic data	EFO	EFO:0004602	Control
BGI_Diabetes	ftp://climb.genomics.cn/pub/10.5524/100001_101000/100036/AssemblyContigs/NLM029.contigs.m100.gz	Dataset FTP location	PRIDE	PRIDE:0000411	Metagenomic Data Sources	NLM029	metagenomic data	EFO	EFO:0004602	Control
BGI_Diabetes	ftp://climb.genomics.cn/pub/10.5524/100001_101000/100036/AssemblyContigs/NLM031.contigs.m100.gz	Dataset FTP location	PRIDE	PRIDE:0000411	Metagenomic Data Sources	NLM031	metagenomic data	EFO	EFO:0004602	Control
BGI_Diabetes	ftp://climb.genomics.cn/pub/10.5524/100001_101000/100036/AssemblyContigs/NLM032.contigs.m100.gz	Dataset FTP location	PRIDE	PRIDE:0000411	Metagenomic Data Sources	NLM032	metagenomic data	EFO	EFO:0004602	Control
BGI_Diabetes	ftp://climb.genomics.cn/pub/10.5524/100001_101000/100036/AssemblyContigs/NOF001.contigs.m100.gz	Dataset FTP location	PRIDE	PRIDE:0000411	Metagenomic Data Sources	NOF001	metagenomic data	EFO	EFO:0004602	Control
BGI_Diabetes	ftp://climb.genomics.cn/pub/10.5524/100001_101000/100036/AssemblyContigs/NOF002.contigs.m100.gz	Dataset FTP location	PRIDE	PRIDE:0000411	Metagenomic Data Sources	NOF002	metagenomic data	EFO	EFO:0004602	Control
BGI_Diabetes	ftp://climb.genomics.cn/pub/10.5524/100001_101000/100036/AssemblyContigs/NOF004.contigs.m100.gz	Dataset FTP location	PRIDE	PRIDE:0000411	Metagenomic Data Sources	NOF004	metagenomic data	EFO	EFO:0004602	Control
BGI_Diabetes	ftp://climb.genomics.cn/pub/10.5524/100001_101000/100036/AssemblyContigs/NOF005.contigs.m100.gz	Dataset FTP location	PRIDE	PRIDE:0000411	Metagenomic Data Sources	NOF005	metagenomic data	EFO	EFO:0004602	Control
BGI_Diabetes	ftp://climb.genomics.cn/pub/10.5524/100001_101000/100036/AssemblyContigs/NOF006.contigs.m100.gz	Dataset FTP location	PRIDE	PRIDE:0000411	Metagenomic Data Sources	NOF006	metagenomic data	EFO	EFO:0004602	Control
BGI_Diabetes	ftp://climb.genomics.cn/pub/10.5524/100001_101000/100036/AssemblyContigs/NOF007.contigs.m100.gz	Dataset FTP location	PRIDE	PRIDE:0000411	Metagenomic Data Sources	NOF007	metagenomic data	EFO	EFO:0004602	Control
BGI_Diabetes	ftp://climb.genomics.cn/pub/10.5524/100001_101000/100036/AssemblyContigs/NOF008.contigs.m100.gz	Dataset FTP location	PRIDE	PRIDE:0000411	Metagenomic Data Sources	NOF008	metagenomic data	EFO	EFO:0004602	Control
BGI_Diabetes	ftp://climb.genomics.cn/pub/10.5524/100001_101000/100036/AssemblyContigs/NOF009.contigs.m100.gz	Dataset FTP location	PRIDE	PRIDE:0000411	Metagenomic Data Sources	NOF009	metagenomic data	EFO	EFO:0004602	Control
BGI_Diabetes	ftp://climb.genomics.cn/pub/10.5524/100001_101000/100036/AssemblyContigs/NOF010.contigs.m100.gz	Dataset FTP location	PRIDE	PRIDE:0000411	Metagenomic Data Sources	NOF010	metagenomic data	EFO	EFO:0004602	Control
BGI_Diabetes	ftp://climb.genomics.cn/pub/10.5524/100001_101000/100036/AssemblyContigs/NOF011.contigs.m100.gz	Dataset FTP location	PRIDE	PRIDE:0000411	Metagenomic Data Sources	NOF011	metagenomic data	EFO	EFO:0004602	Control
BGI_Diabetes	ftp://climb.genomics.cn/pub/10.5524/100001_101000/100036/AssemblyContigs/NOF012.contigs.m100.gz	Dataset FTP location	PRIDE	PRIDE:0000411	Metagenomic Data Sources	NOF012	metagenomic data	EFO	EFO:0004602	Control
BGI_Diabetes	ftp://climb.genomics.cn/pub/10.5524/100001_101000/100036/AssemblyContigs/NOF013.contigs.m100.gz	Dataset FTP location	PRIDE	PRIDE:0000411	Metagenomic Data Sources	NOF013	metagenomic data	EFO	EFO:0004602	Control
BGI_Diabetes	ftp://climb.genomics.cn/pub/10.5524/100001_101000/100036/AssemblyContigs/NOF014.contigs.m100.gz	Dataset FTP location	PRIDE	PRIDE:0000411	Metagenomic Data Sources	NOF014	metagenomic data	EFO	EFO:0004602	Control
BGI_Diabetes	ftp://climb.genomics.cn/pub/10.5524/100001_101000/100036/AssemblyContigs/NOM001.contigs.m100.gz	Dataset FTP location	PRIDE	PRIDE:0000411	Metagenomic Data Sources	NOM001	metagenomic data	EFO	EFO:0004602	Control
BGI_Diabetes	ftp://climb.genomics.cn/pub/10.5524/100001_101000/100036/AssemblyContigs/NOM002.contigs.m100.gz	Dataset FTP location	PRIDE	PRIDE:0000411	Metagenomic Data Sources	NOM002	metagenomic data	EFO	EFO:0004602	Control
BGI_Diabetes	ftp://climb.genomics.cn/pub/10.5524/100001_101000/100036/AssemblyContigs/NOM004.contigs.m100.gz	Dataset FTP location	PRIDE	PRIDE:0000411	Metagenomic Data Sources	NOM004	metagenomic data	EFO	EFO:0004602	Control
BGI_Diabetes	ftp://climb.genomics.cn/pub/10.5524/100001_101000/100036/AssemblyContigs/NOM005.contigs.m100.gz	Dataset FTP location	PRIDE	PRIDE:0000411	Metagenomic Data Sources	NOM005	metagenomic data	EFO	EFO:0004602	Control
BGI_Diabetes	ftp://climb.genomics.cn/pub/10.5524/100001_101000/100036/AssemblyContigs/NOM007.contigs.m100.gz	Dataset FTP location	PRIDE	PRIDE:0000411	Metagenomic Data Sources	NOM007	metagenomic data	EFO	EFO:0004602	Control
BGI_Diabetes	ftp://climb.genomics.cn/pub/10.5524/100001_101000/100036/AssemblyContigs/NOM008.contigs.m100.gz	Dataset FTP location	PRIDE	PRIDE:0000411	Metagenomic Data Sources	NOM008	metagenomic data	EFO	EFO:0004602	Control
BGI_Diabetes	ftp://climb.genomics.cn/pub/10.5524/100001_101000/100036/AssemblyContigs/NOM009.contigs.m100.gz	Dataset FTP location	PRIDE	PRIDE:0000411	Metagenomic Data Sources	NOM009	metagenomic data	EFO	EFO:0004602	Control
BGI_Diabetes	ftp://climb.genomics.cn/pub/10.5524/100001_101000/100036/AssemblyContigs/NOM010.contigs.m100.gz	Dataset FTP location	PRIDE	PRIDE:0000411	Metagenomic Data Sources	NOM010	metagenomic data	EFO	EFO:0004602	Control
BGI_Diabetes	ftp://climb.genomics.cn/pub/10.5524/100001_101000/100036/AssemblyContigs/NOM012.contigs.m100.gz	Dataset FTP location	PRIDE	PRIDE:0000411	Metagenomic Data Sources	NOM012	metagenomic data	EFO	EFO:0004602	Control
BGI_Diabetes	ftp://climb.genomics.cn/pub/10.5524/100001_101000/100036/AssemblyContigs/NOM013.contigs.m100.gz	Dataset FTP location	PRIDE	PRIDE:0000411	Metagenomic Data Sources	NOM013	metagenomic data	EFO	EFO:0004602	Control
BGI_Diabetes	ftp://climb.genomics.cn/pub/10.5524/100001_101000/100036/AssemblyContigs/NOM014.contigs.m100.gz	Dataset FTP location	PRIDE	PRIDE:0000411	Metagenomic Data Sources	NOM014	metagenomic data	EFO	EFO:0004602	Control
BGI_Diabetes	ftp://climb.genomics.cn/pub/10.5524/100001_101000/100036/AssemblyContigs/NOM015.contigs.m100.gz	Dataset FTP location	PRIDE	PRIDE:0000411	Metagenomic Data Sources	NOM015	metagenomic data	EFO	EFO:0004602	Control
BGI_Diabetes	ftp://climb.genomics.cn/pub/10.5524/100001_101000/100036/AssemblyContigs/NOM016.contigs.m100.gz	Dataset FTP location	PRIDE	PRIDE:0000411	Metagenomic Data Sources	NOM016	metagenomic data	EFO	EFO:0004602	Control
BGI_Diabetes	ftp://climb.genomics.cn/pub/10.5524/100001_101000/100036/AssemblyContigs/NOM017.contigs.m100.gz	Dataset FTP location	PRIDE	PRIDE:0000411	Metagenomic Data Sources	NOM017	metagenomic data	EFO	EFO:0004602	Control
BGI_Diabetes	ftp://climb.genomics.cn/pub/10.5524/100001_101000/100036/AssemblyContigs/NOM018.contigs.m100.gz	Dataset FTP location	PRIDE	PRIDE:0000411	Metagenomic Data Sources	NOM018	metagenomic data	EFO	EFO:0004602	Control
BGI_Diabetes	ftp://climb.genomics.cn/pub/10.5524/100001_101000/100036/AssemblyContigs/NOM019.contigs.m100.gz	Dataset FTP location	PRIDE	PRIDE:0000411	Metagenomic Data Sources	NOM019	metagenomic data	EFO	EFO:0004602	Control
BGI_Diabetes	ftp://climb.genomics.cn/pub/10.5524/100001_101000/100036/AssemblyContigs/NOM020.contigs.m100.gz	Dataset FTP location	PRIDE	PRIDE:0000411	Metagenomic Data Sources	NOM020	metagenomic data	EFO	EFO:0004602	Control
BGI_Diabetes	ftp://climb.genomics.cn/pub/10.5524/100001_101000/100036/AssemblyContigs/NOM022.contigs.m100.gz	Dataset FTP location	PRIDE	PRIDE:0000411	Metagenomic Data Sources	NOM022	metagenomic data	EFO	EFO:0004602	Control
BGI_Diabetes	ftp://climb.genomics.cn/pub/10.5524/100001_101000/100036/AssemblyContigs/NOM023.contigs.m100.gz	Dataset FTP location	PRIDE	PRIDE:0000411	Metagenomic Data Sources	NOM023	metagenomic data	EFO	EFO:0004602	Control
BGI_Diabetes	ftp://climb.genomics.cn/pub/10.5524/100001_101000/100036/AssemblyContigs/NOM025.contigs.m100.gz	Dataset FTP location	PRIDE	PRIDE:0000411	Metagenomic Data Sources	NOM025	metagenomic data	EFO	EFO:0004602	Control
BGI_Diabetes	ftp://climb.genomics.cn/pub/10.5524/100001_101000/100036/AssemblyContigs/NOM026.contigs.m100.gz	Dataset FTP location	PRIDE	PRIDE:0000411	Metagenomic Data Sources	NOM026	metagenomic data	EFO	EFO:0004602	Control
BGI_Diabetes	ftp://climb.genomics.cn/pub/10.5524/100001_101000/100036/AssemblyContigs/NOM027.contigs.m100.gz	Dataset FTP location	PRIDE	PRIDE:0000411	Metagenomic Data Sources	NOM027	metagenomic data	EFO	EFO:0004602	Control
BGI_Diabetes	ftp://climb.genomics.cn/pub/10.5524/100001_101000/100036/AssemblyContigs/NOM028.contigs.m100.gz	Dataset FTP location	PRIDE	PRIDE:0000411	Metagenomic Data Sources	NOM028	metagenomic data	EFO	EFO:0004602	Control
BGI_Diabetes	ftp://climb.genomics.cn/pub/10.5524/100001_101000/100036/AssemblyContigs/NOM029.contigs.m100.gz	Dataset FTP location	PRIDE	PRIDE:0000411	Metagenomic Data Sources	NOM029	metagenomic data	EFO	EFO:0004602	Control
MetaHIT_IBD	ftp://public.genomics.org.cn/BGI/gutmeta/Single_Sample_contig/O2.UC-1.scaftig.more500.gz	Dataset FTP location	PRIDE	PRIDE:0000411	Metagenomic Data Sources	O2_UC_1	metagenomic data	EFO	EFO:0004602	Ulcerative_Colitis
MetaHIT_IBD	ftp://public.genomics.org.cn/BGI/gutmeta/Single_Sample_contig/O2.UC-11.scaftig.more500.gz	Dataset FTP location	PRIDE	PRIDE:0000411	Metagenomic Data Sources	O2_UC_11	metagenomic data	EFO	EFO:0004602	Ulcerative_Colitis
MetaHIT_IBD	ftp://public.genomics.org.cn/BGI/gutmeta/Single_Sample_contig/O2.UC-12.scaftig.more500.gz	Dataset FTP location	PRIDE	PRIDE:0000411	Metagenomic Data Sources	O2_UC_12	metagenomic data	EFO	EFO:0004602	Ulcerative_Colitis
MetaHIT_IBD	ftp://public.genomics.org.cn/BGI/gutmeta/Single_Sample_contig/O2.UC-13.scaftig.more500.gz	Dataset FTP location	PRIDE	PRIDE:0000411	Metagenomic Data Sources	O2_UC_13	metagenomic data	EFO	EFO:0004602	Ulcerative_Colitis
MetaHIT_IBD	ftp://public.genomics.org.cn/BGI/gutmeta/Single_Sample_contig/O2.UC-14.scaftig.more500.gz	Dataset FTP location	PRIDE	PRIDE:0000411	Metagenomic Data Sources	O2_UC_14	metagenomic data	EFO	EFO:0004602	Ulcerative_Colitis
MetaHIT_IBD	ftp://public.genomics.org.cn/BGI/gutmeta/Single_Sample_contig/O2.UC-16.scaftig.more500.gz	Dataset FTP location	PRIDE	PRIDE:0000411	Metagenomic Data Sources	O2_UC_16	metagenomic data	EFO	EFO:0004602	Ulcerative_Colitis
MetaHIT_IBD	ftp://public.genomics.org.cn/BGI/gutmeta/Single_Sample_contig/O2.UC-17.scaftig.more500.gz	Dataset FTP location	PRIDE	PRIDE:0000411	Metagenomic Data Sources	O2_UC_17	metagenomic data	EFO	EFO:0004602	Ulcerative_Colitis
MetaHIT_IBD	ftp://public.genomics.org.cn/BGI/gutmeta/Single_Sample_contig/O2.UC-18.scaftig.more500.gz	Dataset FTP location	PRIDE	PRIDE:0000411	Metagenomic Data Sources	O2_UC_18	metagenomic data	EFO	EFO:0004602	Ulcerative_Colitis
MetaHIT_IBD	ftp://public.genomics.org.cn/BGI/gutmeta/Single_Sample_contig/O2.UC-19.scaftig.more500.gz	Dataset FTP location	PRIDE	PRIDE:0000411	Metagenomic Data Sources	O2_UC_19	metagenomic data	EFO	EFO:0004602	Ulcerative_Colitis
MetaHIT_IBD	ftp://public.genomics.org.cn/BGI/gutmeta/Single_Sample_contig/O2.UC-20.scaftig.more500.gz	Dataset FTP location	PRIDE	PRIDE:0000411	Metagenomic Data Sources	O2_UC_20	metagenomic data	EFO	EFO:0004602	Ulcerative_Colitis
MetaHIT_IBD	ftp://public.genomics.org.cn/BGI/gutmeta/Single_Sample_contig/O2.UC-21.scaftig.more500.gz	Dataset FTP location	PRIDE	PRIDE:0000411	Metagenomic Data Sources	O2_UC_21	metagenomic data	EFO	EFO:0004602	Ulcerative_Colitis
MetaHIT_IBD	ftp://public.genomics.org.cn/BGI/gutmeta/Single_Sample_contig/O2.UC-22.scaftig.more500.gz	Dataset FTP location	PRIDE	PRIDE:0000411	Metagenomic Data Sources	O2_UC_22	metagenomic data	EFO	EFO:0004602	Ulcerative_Colitis
MetaHIT_IBD	ftp://public.genomics.org.cn/BGI/gutmeta/Single_Sample_contig/O2.UC-23.scaftig.more500.gz	Dataset FTP location	PRIDE	PRIDE:0000411	Metagenomic Data Sources	O2_UC_23	metagenomic data	EFO	EFO:0004602	Ulcerative_Colitis
MetaHIT_IBD	ftp://public.genomics.org.cn/BGI/gutmeta/Single_Sample_contig/O2.UC-24.scaftig.more500.gz	Dataset FTP location	PRIDE	PRIDE:0000411	Metagenomic Data Sources	O2_UC_24	metagenomic data	EFO	EFO:0004602	Ulcerative_Colitis
MetaHIT_IBD	ftp://public.genomics.org.cn/BGI/gutmeta/Single_Sample_contig/O2.UC-4.scaftig.more500.gz	Dataset FTP location	PRIDE	PRIDE:0000411	Metagenomic Data Sources	O2_UC_4	metagenomic data	EFO	EFO:0004602	Ulcerative_Colitis
HMP_HMASM	ftp://public-ftp.hmpdacc.org/HMASM/IDBA/SRS011061.fna.bz2	Dataset FTP location	PRIDE	PRIDE:0000411	Metagenomic Data Sources	SRS011061	metagenomic data	EFO	EFO:0004602	Control
HMP_HMASM	ftp://public-ftp.hmpdacc.org/HMASM/IDBA/SRS011084.fna.bz2	Dataset FTP location	PRIDE	PRIDE:0000411	Metagenomic Data Sources	SRS011084	metagenomic data	EFO	EFO:0004602	Control
HMP_HMASM	ftp://public-ftp.hmpdacc.org/HMASM/IDBA/SRS011134.fna.bz2	Dataset FTP location	PRIDE	PRIDE:0000411	Metagenomic Data Sources	SRS011134	metagenomic data	EFO	EFO:0004602	Control
HMP_HMASM	ftp://public-ftp.hmpdacc.org/HMASM/IDBA/SRS011239.fna.bz2	Dataset FTP location	PRIDE	PRIDE:0000411	Metagenomic Data Sources	SRS011239	metagenomic data	EFO	EFO:0004602	Control
HMP_HMASM	ftp://public-ftp.hmpdacc.org/HMASM/IDBA/SRS011271.fna.bz2	Dataset FTP location	PRIDE	PRIDE:0000411	Metagenomic Data Sources	SRS011271	metagenomic data	EFO	EFO:0004602	Control
HMP_HMASM	ftp://public-ftp.hmpdacc.org/HMASM/IDBA/SRS011302.fna.bz2	Dataset FTP location	PRIDE	PRIDE:0000411	Metagenomic Data Sources	SRS011302	metagenomic data	EFO	EFO:0004602	Control
HMP_HMASM	ftp://public-ftp.hmpdacc.org/HMASM/IDBA/SRS011405.fna.bz2	Dataset FTP location	PRIDE	PRIDE:0000411	Metagenomic Data Sources	SRS011405	metagenomic data	EFO	EFO:0004602	Control
HMP_HMASM	ftp://public-ftp.hmpdacc.org/HMASM/IDBA/SRS011452.fna.bz2	Dataset FTP location	PRIDE	PRIDE:0000411	Metagenomic Data Sources	SRS011452	metagenomic data	EFO	EFO:0004602	Control
HMP_HMASM	ftp://public-ftp.hmpdacc.org/HMASM/IDBA/SRS011529.fna.bz2	Dataset FTP location	PRIDE	PRIDE:0000411	Metagenomic Data Sources	SRS011529	metagenomic data	EFO	EFO:0004602	Control
HMP_HMASM	ftp://public-ftp.hmpdacc.org/HMASM/IDBA/SRS011586.fna.bz2	Dataset FTP location	PRIDE	PRIDE:0000411	Metagenomic Data Sources	SRS011586	metagenomic data	EFO	EFO:0004602	Control
HMP_HMASM	ftp://public-ftp.hmpdacc.org/HMASM/IDBA/SRS012273.fna.bz2	Dataset FTP location	PRIDE	PRIDE:0000411	Metagenomic Data Sources	SRS012273	metagenomic data	EFO	EFO:0004602	Control
HMP_HMASM	ftp://public-ftp.hmpdacc.org/HMASM/IDBA/SRS012902.fna.bz2	Dataset FTP location	PRIDE	PRIDE:0000411	Metagenomic Data Sources	SRS012902	metagenomic data	EFO	EFO:0004602	Control
HMP_HMASM	ftp://public-ftp.hmpdacc.org/HMASM/IDBA/SRS013158.fna.bz2	Dataset FTP location	PRIDE	PRIDE:0000411	Metagenomic Data Sources	SRS013158	metagenomic data	EFO	EFO:0004602	Control
HMP_HMASM	ftp://public-ftp.hmpdacc.org/HMASM/IDBA/SRS013476.fna.bz2	Dataset FTP location	PRIDE	PRIDE:0000411	Metagenomic Data Sources	SRS013476	metagenomic data	EFO	EFO:0004602	Control
HMP_HMASM	ftp://public-ftp.hmpdacc.org/HMASM/IDBA/SRS013521.fna.bz2	Dataset FTP location	PRIDE	PRIDE:0000411	Metagenomic Data Sources	SRS013521	metagenomic data	EFO	EFO:0004602	Control
HMP_HMASM	ftp://public-ftp.hmpdacc.org/HMASM/IDBA/SRS013687.fna.bz2	Dataset FTP location	PRIDE	PRIDE:0000411	Metagenomic Data Sources	SRS013687	metagenomic data	EFO	EFO:0004602	Control
HMP_HMASM	ftp://public-ftp.hmpdacc.org/HMASM/IDBA/SRS013800.fna.bz2	Dataset FTP location	PRIDE	PRIDE:0000411	Metagenomic Data Sources	SRS013800	metagenomic data	EFO	EFO:0004602	Control
HMP_HMASM	ftp://public-ftp.hmpdacc.org/HMASM/IDBA/SRS013951.fna.bz2	Dataset FTP location	PRIDE	PRIDE:0000411	Metagenomic Data Sources	SRS013951	metagenomic data	EFO	EFO:0004602	Control
HMP_HMASM	ftp://public-ftp.hmpdacc.org/HMASM/IDBA/SRS014235.fna.bz2	Dataset FTP location	PRIDE	PRIDE:0000411	Metagenomic Data Sources	SRS014235	metagenomic data	EFO	EFO:0004602	Control
HMP_HMASM	ftp://public-ftp.hmpdacc.org/HMASM/IDBA/SRS014287.fna.bz2	Dataset FTP location	PRIDE	PRIDE:0000411	Metagenomic Data Sources	SRS014287	metagenomic data	EFO	EFO:0004602	Control
HMP_HMASM	ftp://public-ftp.hmpdacc.org/HMASM/IDBA/SRS014313.fna.bz2	Dataset FTP location	PRIDE	PRIDE:0000411	Metagenomic Data Sources	SRS014313	metagenomic data	EFO	EFO:0004602	Control
HMP_HMASM	ftp://public-ftp.hmpdacc.org/HMASM/PGAs/stool/SRS014459.scaffolds.fa.bz2	Dataset FTP location	PRIDE	PRIDE:0000411	Metagenomic Data Sources	SRS014459	metagenomic data	EFO	EFO:0004602	Control
HMP_HMASM	ftp://public-ftp.hmpdacc.org/HMASM/IDBA/SRS014613.fna.bz2	Dataset FTP location	PRIDE	PRIDE:0000411	Metagenomic Data Sources	SRS014613	metagenomic data	EFO	EFO:0004602	Control
HMP_HMASM	ftp://public-ftp.hmpdacc.org/HMASM/IDBA/SRS014683.fna.bz2	Dataset FTP location	PRIDE	PRIDE:0000411	Metagenomic Data Sources	SRS014683	metagenomic data	EFO	EFO:0004602	Control
HMP_HMASM	ftp://public-ftp.hmpdacc.org/HMASM/PGAs/stool/SRS014923.scaffolds.fa.bz2	Dataset FTP location	PRIDE	PRIDE:0000411	Metagenomic Data Sources	SRS014923_scaffolds	metagenomic data	EFO	EFO:0004602	Control
HMP_HMASM	ftp://public-ftp.hmpdacc.org/HMASM/PGAs/stool/SRS014979.scaffolds.fa.bz2	Dataset FTP location	PRIDE	PRIDE:0000411	Metagenomic Data Sources	SRS014979_scaffolds	metagenomic data	EFO	EFO:0004602	Control
HMP_HMASM	ftp://public-ftp.hmpdacc.org/HMASM/IDBA/SRS015065.fna.bz2	Dataset FTP location	PRIDE	PRIDE:0000411	Metagenomic Data Sources	SRS015065	metagenomic data	EFO	EFO:0004602	Control
HMP_HMASM	ftp://public-ftp.hmpdacc.org/HMASM/PGAs/stool/SRS015133.scaffolds.fa.bz2	Dataset FTP location	PRIDE	PRIDE:0000411	Metagenomic Data Sources	SRS015133_scaffolds	metagenomic data	EFO	EFO:0004602	Control
HMP_HMASM	ftp://public-ftp.hmpdacc.org/HMASM/IDBA/SRS015190.fna.bz2	Dataset FTP location	PRIDE	PRIDE:0000411	Metagenomic Data Sources	SRS015190	metagenomic data	EFO	EFO:0004602	Control
HMP_HMASM	ftp://public-ftp.hmpdacc.org/HMASM/IDBA/SRS015217.fna.bz2	Dataset FTP location	PRIDE	PRIDE:0000411	Metagenomic Data Sources	SRS015217	metagenomic data	EFO	EFO:0004602	Control
HMP_HMASM	ftp://public-ftp.hmpdacc.org/HMASM/IDBA/SRS015264.fna.bz2	Dataset FTP location	PRIDE	PRIDE:0000411	Metagenomic Data Sources	SRS015264	metagenomic data	EFO	EFO:0004602	Control
HMP_HMASM	ftp://public-ftp.hmpdacc.org/HMASM/IDBA/SRS015369.fna.bz2	Dataset FTP location	PRIDE	PRIDE:0000411	Metagenomic Data Sources	SRS015369	metagenomic data	EFO	EFO:0004602	Control
HMP_HMASM	ftp://public-ftp.hmpdacc.org/HMASM/IDBA/SRS015578.fna.bz2	Dataset FTP location	PRIDE	PRIDE:0000411	Metagenomic Data Sources	SRS015578	metagenomic data	EFO	EFO:0004602	Control
HMP_HMASM	ftp://public-ftp.hmpdacc.org/HMASM/IDBA/SRS015663.fna.bz2	Dataset FTP location	PRIDE	PRIDE:0000411	Metagenomic Data Sources	SRS015663	metagenomic data	EFO	EFO:0004602	Control
HMP_HMASM	ftp://public-ftp.hmpdacc.org/HMASM/PGAs/stool/SRS015782.scaffolds.fa.bz2	Dataset FTP location	PRIDE	PRIDE:0000411	Metagenomic Data Sources	SRS015782_scaffolds	metagenomic data	EFO	EFO:0004602	Control
HMP_HMASM	ftp://public-ftp.hmpdacc.org/HMASM/IDBA/SRS015794.fna.bz2	Dataset FTP location	PRIDE	PRIDE:0000411	Metagenomic Data Sources	SRS015794	metagenomic data	EFO	EFO:0004602	Control
HMP_HMASM	ftp://public-ftp.hmpdacc.org/HMASM/IDBA/SRS015854.fna.bz2	Dataset FTP location	PRIDE	PRIDE:0000411	Metagenomic Data Sources	SRS015854	metagenomic data	EFO	EFO:0004602	Control
HMP_HMASM	ftp://public-ftp.hmpdacc.org/HMASM/IDBA/SRS015960.fna.bz2	Dataset FTP location	PRIDE	PRIDE:0000411	Metagenomic Data Sources	SRS015960	metagenomic data	EFO	EFO:0004602	Control
HMP_HMASM	ftp://public-ftp.hmpdacc.org/HMASM/IDBA/SRS016018.fna.bz2	Dataset FTP location	PRIDE	PRIDE:0000411	Metagenomic Data Sources	SRS016018	metagenomic data	EFO	EFO:0004602	Control
HMP_HMASM	ftp://public-ftp.hmpdacc.org/HMASM/IDBA/SRS016056.fna.bz2	Dataset FTP location	PRIDE	PRIDE:0000411	Metagenomic Data Sources	SRS016056	metagenomic data	EFO	EFO:0004602	Control
HMP_HMASM	ftp://public-ftp.hmpdacc.org/HMASM/PGAs/stool/SRS016095.scaffolds.fa.bz2	Dataset FTP location	PRIDE	PRIDE:0000411	Metagenomic Data Sources	SRS016095_scaffolds	metagenomic data	EFO	EFO:0004602	Control
HMP_HMASM	ftp://public-ftp.hmpdacc.org/HMASM/IDBA/SRS016203.fna.bz2	Dataset FTP location	PRIDE	PRIDE:0000411	Metagenomic Data Sources	SRS016203	metagenomic data	EFO	EFO:0004602	Control
HMP_HMASM	ftp://public-ftp.hmpdacc.org/HMASM/IDBA/SRS016267.fna.bz2	Dataset FTP location	PRIDE	PRIDE:0000411	Metagenomic Data Sources	SRS016267	metagenomic data	EFO	EFO:0004602	Control
HMP_HMASM	ftp://public-ftp.hmpdacc.org/HMASM/IDBA/SRS016335.fna.bz2	Dataset FTP location	PRIDE	PRIDE:0000411	Metagenomic Data Sources	SRS016335	metagenomic data	EFO	EFO:0004602	Control
HMP_HMASM	ftp://public-ftp.hmpdacc.org/HMASM/IDBA/SRS016495.fna.bz2	Dataset FTP location	PRIDE	PRIDE:0000411	Metagenomic Data Sources	SRS016495	metagenomic data	EFO	EFO:0004602	Control
HMP_HMASM	ftp://public-ftp.hmpdacc.org/HMASM/PGAs/stool/SRS016517.scaffolds.fa.bz2	Dataset FTP location	PRIDE	PRIDE:0000411	Metagenomic Data Sources	SRS016517_scaffolds	metagenomic data	EFO	EFO:0004602	Control
HMP_HMASM	ftp://public-ftp.hmpdacc.org/HMASM/IDBA/SRS016585.fna.bz2	Dataset FTP location	PRIDE	PRIDE:0000411	Metagenomic Data Sources	SRS016585	metagenomic data	EFO	EFO:0004602	Control
HMP_HMASM	ftp://public-ftp.hmpdacc.org/HMASM/IDBA/SRS016753.fna.bz2	Dataset FTP location	PRIDE	PRIDE:0000411	Metagenomic Data Sources	SRS016753	metagenomic data	EFO	EFO:0004602	Control
HMP_HMASM	ftp://public-ftp.hmpdacc.org/HMASM/IDBA/SRS016954.fna.bz2	Dataset FTP location	PRIDE	PRIDE:0000411	Metagenomic Data Sources	SRS016954	metagenomic data	EFO	EFO:0004602	Control
HMP_HMASM	ftp://public-ftp.hmpdacc.org/HMASM/IDBA/SRS016989.fna.bz2	Dataset FTP location	PRIDE	PRIDE:0000411	Metagenomic Data Sources	SRS016989	metagenomic data	EFO	EFO:0004602	Control
HMP_HMASM	ftp://public-ftp.hmpdacc.org/HMASM/PGAs/stool/SRS017103.scaffolds.fa.bz2	Dataset FTP location	PRIDE	PRIDE:0000411	Metagenomic Data Sources	SRS017103_scaffolds	metagenomic data	EFO	EFO:0004602	Control
HMP_HMASM	ftp://public-ftp.hmpdacc.org/HMASM/IDBA/SRS017191.fna.bz2	Dataset FTP location	PRIDE	PRIDE:0000411	Metagenomic Data Sources	SRS017191	metagenomic data	EFO	EFO:0004602	Control
HMP_HMASM	ftp://public-ftp.hmpdacc.org/HMASM/IDBA/SRS017247.fna.bz2	Dataset FTP location	PRIDE	PRIDE:0000411	Metagenomic Data Sources	SRS017247	metagenomic data	EFO	EFO:0004602	Control
HMP_HMASM	ftp://public-ftp.hmpdacc.org/HMASM/IDBA/SRS017307.fna.bz2	Dataset FTP location	PRIDE	PRIDE:0000411	Metagenomic Data Sources	SRS017307	metagenomic data	EFO	EFO:0004602	Control
HMP_HMASM	ftp://public-ftp.hmpdacc.org/HMASM/IDBA/SRS017433.fna.bz2	Dataset FTP location	PRIDE	PRIDE:0000411	Metagenomic Data Sources	SRS017433	metagenomic data	EFO	EFO:0004602	Control
HMP_HMASM	ftp://public-ftp.hmpdacc.org/HMASM/IDBA/SRS017521.fna.bz2	Dataset FTP location	PRIDE	PRIDE:0000411	Metagenomic Data Sources	SRS017521	metagenomic data	EFO	EFO:0004602	Control
HMP_HMASM	ftp://public-ftp.hmpdacc.org/HMASM/IDBA/SRS017701.fna.bz2	Dataset FTP location	PRIDE	PRIDE:0000411	Metagenomic Data Sources	SRS017701	metagenomic data	EFO	EFO:0004602	Control
HMP_HMASM	ftp://public-ftp.hmpdacc.org/HMASM/IDBA/SRS017821.fna.bz2	Dataset FTP location	PRIDE	PRIDE:0000411	Metagenomic Data Sources	SRS017821	metagenomic data	EFO	EFO:0004602	Control
HMP_HMASM	ftp://public-ftp.hmpdacc.org/HMASM/IDBA/SRS018133.fna.bz2	Dataset FTP location	PRIDE	PRIDE:0000411	Metagenomic Data Sources	SRS018133	metagenomic data	EFO	EFO:0004602	Control
HMP_HMASM	ftp://public-ftp.hmpdacc.org/HMASM/IDBA/SRS018313.fna.bz2	Dataset FTP location	PRIDE	PRIDE:0000411	Metagenomic Data Sources	SRS018313	metagenomic data	EFO	EFO:0004602	Control
HMP_HMASM	ftp://public-ftp.hmpdacc.org/HMASM/IDBA/SRS018351.fna.bz2	Dataset FTP location	PRIDE	PRIDE:0000411	Metagenomic Data Sources	SRS018351	metagenomic data	EFO	EFO:0004602	Control
HMP_HMASM	ftp://public-ftp.hmpdacc.org/HMASM/IDBA/SRS018427.fna.bz2	Dataset FTP location	PRIDE	PRIDE:0000411	Metagenomic Data Sources	SRS018427	metagenomic data	EFO	EFO:0004602	Control
HMP_HMASM	ftp://public-ftp.hmpdacc.org/HMASM/IDBA/SRS018575.fna.bz2	Dataset FTP location	PRIDE	PRIDE:0000411	Metagenomic Data Sources	SRS018575	metagenomic data	EFO	EFO:0004602	Control
HMP_HMASM	ftp://public-ftp.hmpdacc.org/HMASM/IDBA/SRS018656.fna.bz2	Dataset FTP location	PRIDE	PRIDE:0000411	Metagenomic Data Sources	SRS018656	metagenomic data	EFO	EFO:0004602	Control
HMP_HMASM	ftp://public-ftp.hmpdacc.org/HMASM/IDBA/SRS018817.fna.bz2	Dataset FTP location	PRIDE	PRIDE:0000411	Metagenomic Data Sources	SRS018817	metagenomic data	EFO	EFO:0004602	Control
HMP_HMASM	ftp://public-ftp.hmpdacc.org/HMASM/IDBA/SRS019030.fna.bz2	Dataset FTP location	PRIDE	PRIDE:0000411	Metagenomic Data Sources	SRS019030	metagenomic data	EFO	EFO:0004602	Control
HMP_HMASM	ftp://public-ftp.hmpdacc.org/HMASM/IDBA/SRS019161.fna.bz2	Dataset FTP location	PRIDE	PRIDE:0000411	Metagenomic Data Sources	SRS019161	metagenomic data	EFO	EFO:0004602	Control
HMP_HMASM	ftp://public-ftp.hmpdacc.org/HMASM/IDBA/SRS019267.fna.bz2	Dataset FTP location	PRIDE	PRIDE:0000411	Metagenomic Data Sources	SRS019267	metagenomic data	EFO	EFO:0004602	Control
HMP_HMASM	ftp://public-ftp.hmpdacc.org/HMASM/IDBA/SRS019397.fna.bz2	Dataset FTP location	PRIDE	PRIDE:0000411	Metagenomic Data Sources	SRS019397	metagenomic data	EFO	EFO:0004602	Control
HMP_HMASM	ftp://public-ftp.hmpdacc.org/HMASM/IDBA/SRS019582.fna.bz2	Dataset FTP location	PRIDE	PRIDE:0000411	Metagenomic Data Sources	SRS019582	metagenomic data	EFO	EFO:0004602	Control
HMP_HMASM	ftp://public-ftp.hmpdacc.org/HMASM/IDBA/SRS019601.fna.bz2	Dataset FTP location	PRIDE	PRIDE:0000411	Metagenomic Data Sources	SRS019601	metagenomic data	EFO	EFO:0004602	Control
HMP_HMASM	ftp://public-ftp.hmpdacc.org/HMASM/IDBA/SRS019685.fna.bz2	Dataset FTP location	PRIDE	PRIDE:0000411	Metagenomic Data Sources	SRS019685	metagenomic data	EFO	EFO:0004602	Control
HMP_HMASM	ftp://public-ftp.hmpdacc.org/HMASM/IDBA/SRS019787.fna.bz2	Dataset FTP location	PRIDE	PRIDE:0000411	Metagenomic Data Sources	SRS019787	metagenomic data	EFO	EFO:0004602	Control
HMP_HMASM	ftp://public-ftp.hmpdacc.org/HMASM/IDBA/SRS019910.fna.bz2	Dataset FTP location	PRIDE	PRIDE:0000411	Metagenomic Data Sources	SRS019910	metagenomic data	EFO	EFO:0004602	Control
HMP_HMASM	ftp://public-ftp.hmpdacc.org/HMASM/IDBA/SRS019968.fna.bz2	Dataset FTP location	PRIDE	PRIDE:0000411	Metagenomic Data Sources	SRS019968	metagenomic data	EFO	EFO:0004602	Control
HMP_HMASM	ftp://public-ftp.hmpdacc.org/HMASM/IDBA/SRS020233.fna.bz2	Dataset FTP location	PRIDE	PRIDE:0000411	Metagenomic Data Sources	SRS020233	metagenomic data	EFO	EFO:0004602	Control
HMP_HMASM	ftp://public-ftp.hmpdacc.org/HMASM/IDBA/SRS020328.fna.bz2	Dataset FTP location	PRIDE	PRIDE:0000411	Metagenomic Data Sources	SRS020328	metagenomic data	EFO	EFO:0004602	Control
HMP_HMASM	ftp://public-ftp.hmpdacc.org/HMASM/IDBA/SRS020869.fna.bz2	Dataset FTP location	PRIDE	PRIDE:0000411	Metagenomic Data Sources	SRS020869	metagenomic data	EFO	EFO:0004602	Control
HMP_HMASM	ftp://public-ftp.hmpdacc.org/HMASM/IDBA/SRS021484.fna.bz2	Dataset FTP location	PRIDE	PRIDE:0000411	Metagenomic Data Sources	SRS021484	metagenomic data	EFO	EFO:0004602	Control
HMP_HMASM	ftp://public-ftp.hmpdacc.org/HMASM/IDBA/SRS021948.fna.bz2	Dataset FTP location	PRIDE	PRIDE:0000411	Metagenomic Data Sources	SRS021948	metagenomic data	EFO	EFO:0004602	Control
HMP_HMASM	ftp://public-ftp.hmpdacc.org/HMASM/IDBA/SRS022071.fna.bz2	Dataset FTP location	PRIDE	PRIDE:0000411	Metagenomic Data Sources	SRS022071	metagenomic data	EFO	EFO:0004602	Control
HMP_HMASM	ftp://public-ftp.hmpdacc.org/HMASM/IDBA/SRS022137.fna.bz2	Dataset FTP location	PRIDE	PRIDE:0000411	Metagenomic Data Sources	SRS022137	metagenomic data	EFO	EFO:0004602	Control
HMP_HMASM	ftp://public-ftp.hmpdacc.org/HMASM/IDBA/SRS022524.fna.bz2	Dataset FTP location	PRIDE	PRIDE:0000411	Metagenomic Data Sources	SRS022524	metagenomic data	EFO	EFO:0004602	Control
HMP_HMASM	ftp://public-ftp.hmpdacc.org/HMASM/IDBA/SRS022609.fna.bz2	Dataset FTP location	PRIDE	PRIDE:0000411	Metagenomic Data Sources	SRS022609	metagenomic data	EFO	EFO:0004602	Control
HMP_HMASM	ftp://public-ftp.hmpdacc.org/HMASM/IDBA/SRS022713.fna.bz2	Dataset FTP location	PRIDE	PRIDE:0000411	Metagenomic Data Sources	SRS022713	metagenomic data	EFO	EFO:0004602	Control
HMP_HMASM	ftp://public-ftp.hmpdacc.org/HMASM/PGAs/stool/SRS023176.scaffolds.fa.bz2	Dataset FTP location	PRIDE	PRIDE:0000411	Metagenomic Data Sources	SRS023176_scaffolds	metagenomic data	EFO	EFO:0004602	Control
HMP_HMASM	ftp://public-ftp.hmpdacc.org/HMASM/IDBA/SRS023346.fna.bz2	Dataset FTP location	PRIDE	PRIDE:0000411	Metagenomic Data Sources	SRS023346	metagenomic data	EFO	EFO:0004602	Control
HMP_HMASM	ftp://public-ftp.hmpdacc.org/HMASM/IDBA/SRS023526.fna.bz2	Dataset FTP location	PRIDE	PRIDE:0000411	Metagenomic Data Sources	SRS023526	metagenomic data	EFO	EFO:0004602	Control
HMP_HMASM	ftp://public-ftp.hmpdacc.org/HMASM/IDBA/SRS023583.fna.bz2	Dataset FTP location	PRIDE	PRIDE:0000411	Metagenomic Data Sources	SRS023583	metagenomic data	EFO	EFO:0004602	Control
HMP_HMASM	ftp://public-ftp.hmpdacc.org/HMASM/IDBA/SRS023829.fna.bz2	Dataset FTP location	PRIDE	PRIDE:0000411	Metagenomic Data Sources	SRS023829	metagenomic data	EFO	EFO:0004602	Control
HMP_HMASM	ftp://public-ftp.hmpdacc.org/HMASM/IDBA/SRS023914.fna.bz2	Dataset FTP location	PRIDE	PRIDE:0000411	Metagenomic Data Sources	SRS023914	metagenomic data	EFO	EFO:0004602	Control
HMP_HMASM	ftp://public-ftp.hmpdacc.org/HMASM/IDBA/SRS023971.fna.bz2	Dataset FTP location	PRIDE	PRIDE:0000411	Metagenomic Data Sources	SRS023971	metagenomic data	EFO	EFO:0004602	Control
HMP_HMASM	ftp://public-ftp.hmpdacc.org/HMASM/IDBA/SRS024009.fna.bz2	Dataset FTP location	PRIDE	PRIDE:0000411	Metagenomic Data Sources	SRS024009	metagenomic data	EFO	EFO:0004602	Control
HMP_HMASM	ftp://public-ftp.hmpdacc.org/HMASM/IDBA/SRS024075.fna.bz2	Dataset FTP location	PRIDE	PRIDE:0000411	Metagenomic Data Sources	SRS024075	metagenomic data	EFO	EFO:0004602	Control
HMP_HMASM	ftp://public-ftp.hmpdacc.org/HMASM/IDBA/SRS024132.fna.bz2	Dataset FTP location	PRIDE	PRIDE:0000411	Metagenomic Data Sources	SRS024132	metagenomic data	EFO	EFO:0004602	Control
HMP_HMASM	ftp://public-ftp.hmpdacc.org/HMASM/IDBA/SRS024265.fna.bz2	Dataset FTP location	PRIDE	PRIDE:0000411	Metagenomic Data Sources	SRS024265	metagenomic data	EFO	EFO:0004602	Control
HMP_HMASM	ftp://public-ftp.hmpdacc.org/HMASM/IDBA/SRS024331.fna.bz2	Dataset FTP location	PRIDE	PRIDE:0000411	Metagenomic Data Sources	SRS024331	metagenomic data	EFO	EFO:0004602	Control
HMP_HMASM	ftp://public-ftp.hmpdacc.org/HMASM/IDBA/SRS024388.fna.bz2	Dataset FTP location	PRIDE	PRIDE:0000411	Metagenomic Data Sources	SRS024388	metagenomic data	EFO	EFO:0004602	Control
HMP_HMASM	ftp://public-ftp.hmpdacc.org/HMASM/IDBA/SRS024435.fna.bz2	Dataset FTP location	PRIDE	PRIDE:0000411	Metagenomic Data Sources	SRS024435	metagenomic data	EFO	EFO:0004602	Control
HMP_HMASM	ftp://public-ftp.hmpdacc.org/HMASM/IDBA/SRS024549.fna.bz2	Dataset FTP location	PRIDE	PRIDE:0000411	Metagenomic Data Sources	SRS024549	metagenomic data	EFO	EFO:0004602	Control
HMP_HMASM	ftp://public-ftp.hmpdacc.org/HMASM/IDBA/SRS024625.fna.bz2	Dataset FTP location	PRIDE	PRIDE:0000411	Metagenomic Data Sources	SRS024625	metagenomic data	EFO	EFO:0004602	Control
HMP_HMASM	ftp://public-ftp.hmpdacc.org/HMASM/IDBA/SRS042284.fna.bz2	Dataset FTP location	PRIDE	PRIDE:0000411	Metagenomic Data Sources	SRS042284	metagenomic data	EFO	EFO:0004602	Control
HMP_HMASM	ftp://public-ftp.hmpdacc.org/HMASM/IDBA/SRS042628.fna.bz2	Dataset FTP location	PRIDE	PRIDE:0000411	Metagenomic Data Sources	SRS042628	metagenomic data	EFO	EFO:0004602	Control
HMP_HMASM	ftp://public-ftp.hmpdacc.org/HMASM/IDBA/SRS043001.fna.bz2	Dataset FTP location	PRIDE	PRIDE:0000411	Metagenomic Data Sources	SRS043001	metagenomic data	EFO	EFO:0004602	Control
HMP_HMASM	ftp://public-ftp.hmpdacc.org/HMASM/IDBA/SRS043411.fna.bz2	Dataset FTP location	PRIDE	PRIDE:0000411	Metagenomic Data Sources	SRS043411	metagenomic data	EFO	EFO:0004602	Control
HMP_HMASM	ftp://public-ftp.hmpdacc.org/HMASM/IDBA/SRS043701.fna.bz2	Dataset FTP location	PRIDE	PRIDE:0000411	Metagenomic Data Sources	SRS043701	metagenomic data	EFO	EFO:0004602	Control
HMP_HMASM	ftp://public-ftp.hmpdacc.org/HMASM/IDBA/SRS045004.fna.bz2	Dataset FTP location	PRIDE	PRIDE:0000411	Metagenomic Data Sources	SRS045004	metagenomic data	EFO	EFO:0004602	Control
HMP_HMASM	ftp://public-ftp.hmpdacc.org/HMASM/IDBA/SRS045645.fna.bz2	Dataset FTP location	PRIDE	PRIDE:0000411	Metagenomic Data Sources	SRS045645	metagenomic data	EFO	EFO:0004602	Control
HMP_HMASM	ftp://public-ftp.hmpdacc.org/HMASM/IDBA/SRS045713.fna.bz2	Dataset FTP location	PRIDE	PRIDE:0000411	Metagenomic Data Sources	SRS045713	metagenomic data	EFO	EFO:0004602	Control
HMP_HMASM	ftp://public-ftp.hmpdacc.org/HMASM/IDBA/SRS047014.fna.bz2	Dataset FTP location	PRIDE	PRIDE:0000411	Metagenomic Data Sources	SRS047014	metagenomic data	EFO	EFO:0004602	Control
HMP_HMASM	ftp://public-ftp.hmpdacc.org/HMASM/IDBA/SRS047044.fna.bz2	Dataset FTP location	PRIDE	PRIDE:0000411	Metagenomic Data Sources	SRS047044	metagenomic data	EFO	EFO:0004602	Control
HMP_HMASM	ftp://public-ftp.hmpdacc.org/HMASM/IDBA/SRS048164.fna.bz2	Dataset FTP location	PRIDE	PRIDE:0000411	Metagenomic Data Sources	SRS048164	metagenomic data	EFO	EFO:0004602	Control
HMP_HMASM	ftp://public-ftp.hmpdacc.org/HMASM/IDBA/SRS048870.fna.bz2	Dataset FTP location	PRIDE	PRIDE:0000411	Metagenomic Data Sources	SRS048870	metagenomic data	EFO	EFO:0004602	Control
HMP_HMASM	ftp://public-ftp.hmpdacc.org/HMASM/PGAs/stool/SRS049164.scaffolds.fa.bz2	Dataset FTP location	PRIDE	PRIDE:0000411	Metagenomic Data Sources	SRS049164_scaffolds	metagenomic data	EFO	EFO:0004602	Control
HMP_HMASM	ftp://public-ftp.hmpdacc.org/HMASM/IDBA/SRS049712.fna.bz2	Dataset FTP location	PRIDE	PRIDE:0000411	Metagenomic Data Sources	SRS049712	metagenomic data	EFO	EFO:0004602	Control
HMP_HMASM	ftp://public-ftp.hmpdacc.org/HMASM/IDBA/SRS049900.fna.bz2	Dataset FTP location	PRIDE	PRIDE:0000411	Metagenomic Data Sources	SRS049900	metagenomic data	EFO	EFO:0004602	Control
HMP_HMASM	ftp://public-ftp.hmpdacc.org/HMASM/IDBA/SRS049959.fna.bz2	Dataset FTP location	PRIDE	PRIDE:0000411	Metagenomic Data Sources	SRS049959	metagenomic data	EFO	EFO:0004602	Control
HMP_HMASM	ftp://public-ftp.hmpdacc.org/HMASM/IDBA/SRS049995.fna.bz2	Dataset FTP location	PRIDE	PRIDE:0000411	Metagenomic Data Sources	SRS049995	metagenomic data	EFO	EFO:0004602	Control
HMP_HMASM	ftp://public-ftp.hmpdacc.org/HMASM/IDBA/SRS050299.fna.bz2	Dataset FTP location	PRIDE	PRIDE:0000411	Metagenomic Data Sources	SRS050299	metagenomic data	EFO	EFO:0004602	Control
HMP_HMASM	ftp://public-ftp.hmpdacc.org/HMASM/IDBA/SRS050422.fna.bz2	Dataset FTP location	PRIDE	PRIDE:0000411	Metagenomic Data Sources	SRS050422	metagenomic data	EFO	EFO:0004602	Control
HMP_HMASM	ftp://public-ftp.hmpdacc.org/HMASM/IDBA/SRS050752.fna.bz2	Dataset FTP location	PRIDE	PRIDE:0000411	Metagenomic Data Sources	SRS050752	metagenomic data	EFO	EFO:0004602	Control
HMP_HMASM	ftp://public-ftp.hmpdacc.org/HMASM/IDBA/SRS050925.fna.bz2	Dataset FTP location	PRIDE	PRIDE:0000411	Metagenomic Data Sources	SRS050925	metagenomic data	EFO	EFO:0004602	Control
HMP_HMASM	ftp://public-ftp.hmpdacc.org/HMASM/IDBA/SRS051031.fna.bz2	Dataset FTP location	PRIDE	PRIDE:0000411	Metagenomic Data Sources	SRS051031	metagenomic data	EFO	EFO:0004602	Control
HMP_HMASM	ftp://public-ftp.hmpdacc.org/HMASM/IDBA/SRS051882.fna.bz2	Dataset FTP location	PRIDE	PRIDE:0000411	Metagenomic Data Sources	SRS051882	metagenomic data	EFO	EFO:0004602	Control
HMP_HMASM	ftp://public-ftp.hmpdacc.org/HMASM/IDBA/SRS052027.fna.bz2	Dataset FTP location	PRIDE	PRIDE:0000411	Metagenomic Data Sources	SRS052027	metagenomic data	EFO	EFO:0004602	Control
HMP_HMASM	ftp://public-ftp.hmpdacc.org/HMASM/IDBA/SRS052697.fna.bz2	Dataset FTP location	PRIDE	PRIDE:0000411	Metagenomic Data Sources	SRS052697	metagenomic data	EFO	EFO:0004602	Control
HMP_HMASM	ftp://public-ftp.hmpdacc.org/HMASM/PGAs/stool/SRS053214.scaffolds.fa.bz2	Dataset FTP location	PRIDE	PRIDE:0000411	Metagenomic Data Sources	SRS053214_scaffolds	metagenomic data	EFO	EFO:0004602	Control
HMP_HMASM	ftp://public-ftp.hmpdacc.org/HMASM/IDBA/SRS053335.fna.bz2	Dataset FTP location	PRIDE	PRIDE:0000411	Metagenomic Data Sources	SRS053335	metagenomic data	EFO	EFO:0004602	Control
HMP_HMASM	ftp://public-ftp.hmpdacc.org/HMASM/IDBA/SRS053398.fna.bz2	Dataset FTP location	PRIDE	PRIDE:0000411	Metagenomic Data Sources	SRS053398	metagenomic data	EFO	EFO:0004602	Control
HMP_HMASM	ftp://public-ftp.hmpdacc.org/HMASM/IDBA/SRS054590.fna.bz2	Dataset FTP location	PRIDE	PRIDE:0000411	Metagenomic Data Sources	SRS054590	metagenomic data	EFO	EFO:0004602	Control
HMP_HMASM	ftp://public-ftp.hmpdacc.org/HMASM/IDBA/SRS054956.fna.bz2	Dataset FTP location	PRIDE	PRIDE:0000411	Metagenomic Data Sources	SRS054956	metagenomic data	EFO	EFO:0004602	Control
HMP_HMASM	ftp://public-ftp.hmpdacc.org/HMASM/IDBA/SRS055982.fna.bz2	Dataset FTP location	PRIDE	PRIDE:0000411	Metagenomic Data Sources	SRS055982	metagenomic data	EFO	EFO:0004602	Control
HMP_HMASM	ftp://public-ftp.hmpdacc.org/HMASM/IDBA/SRS056259.fna.bz2	Dataset FTP location	PRIDE	PRIDE:0000411	Metagenomic Data Sources	SRS056259	metagenomic data	EFO	EFO:0004602	Control
HMP_HMASM	ftp://public-ftp.hmpdacc.org/HMASM/IDBA/SRS056519.fna.bz2	Dataset FTP location	PRIDE	PRIDE:0000411	Metagenomic Data Sources	SRS056519	metagenomic data	EFO	EFO:0004602	Control
HMP_HMASM	ftp://public-ftp.hmpdacc.org/HMASM/PGAs/stool/SRS057478.scaffolds.fa.bz2	Dataset FTP location	PRIDE	PRIDE:0000411	Metagenomic Data Sources	SRS057478_scaffolds	metagenomic data	EFO	EFO:0004602	Control
HMP_HMASM	ftp://public-ftp.hmpdacc.org/HMASM/IDBA/SRS057717.fna.bz2	Dataset FTP location	PRIDE	PRIDE:0000411	Metagenomic Data Sources	SRS057717	metagenomic data	EFO	EFO:0004602	Control
HMP_HMASM	ftp://public-ftp.hmpdacc.org/HMASM/IDBA/SRS058723.fna.bz2	Dataset FTP location	PRIDE	PRIDE:0000411	Metagenomic Data Sources	SRS058723	metagenomic data	EFO	EFO:0004602	Control
HMP_HMASM	ftp://public-ftp.hmpdacc.org/HMASM/IDBA/SRS058770.fna.bz2	Dataset FTP location	PRIDE	PRIDE:0000411	Metagenomic Data Sources	SRS058770	metagenomic data	EFO	EFO:0004602	Control
HMP_HMASM	ftp://public-ftp.hmpdacc.org/HMASM/IDBA/SRS062427.fna.bz2	Dataset FTP location	PRIDE	PRIDE:0000411	Metagenomic Data Sources	SRS062427	metagenomic data	EFO	EFO:0004602	Control
HMP_HMASM	ftp://public-ftp.hmpdacc.org/HMASM/IDBA/SRS063040.fna.bz2	Dataset FTP location	PRIDE	PRIDE:0000411	Metagenomic Data Sources	SRS063040	metagenomic data	EFO	EFO:0004602	Control
HMP_HMASM	ftp://public-ftp.hmpdacc.org/HMASM/IDBA/SRS063985.fna.bz2	Dataset FTP location	PRIDE	PRIDE:0000411	Metagenomic Data Sources	SRS063985	metagenomic data	EFO	EFO:0004602	Control
HMP_HMASM	ftp://public-ftp.hmpdacc.org/HMASM/IDBA/SRS064276.fna.bz2	Dataset FTP location	PRIDE	PRIDE:0000411	Metagenomic Data Sources	SRS064276	metagenomic data	EFO	EFO:0004602	Control
HMP_HMASM	ftp://public-ftp.hmpdacc.org/HMASM/IDBA/SRS064557.fna.bz2	Dataset FTP location	PRIDE	PRIDE:0000411	Metagenomic Data Sources	SRS064557	metagenomic data	EFO	EFO:0004602	Control
HMP_HMASM	ftp://public-ftp.hmpdacc.org/HMASM/IDBA/SRS064645.fna.bz2	Dataset FTP location	PRIDE	PRIDE:0000411	Metagenomic Data Sources	SRS064645	metagenomic data	EFO	EFO:0004602	Control
HMP_HMASM	ftp://public-ftp.hmpdacc.org/HMASM/IDBA/SRS065504.fna.bz2	Dataset FTP location	PRIDE	PRIDE:0000411	Metagenomic Data Sources	SRS065504	metagenomic data	EFO	EFO:0004602	Control
HMP_HMASM	ftp://public-ftp.hmpdacc.org/HMASM/PGAs/stool/SRS075398.scaffolds.fa.bz2	Dataset FTP location	PRIDE	PRIDE:0000411	Metagenomic Data Sources	SRS075398_scaffolds	metagenomic data	EFO	EFO:0004602	Control
HMP_HMASM	ftp://public-ftp.hmpdacc.org/HMASM/IDBA/SRS077730.fna.bz2	Dataset FTP location	PRIDE	PRIDE:0000411	Metagenomic Data Sources	SRS077730	metagenomic data	EFO	EFO:0004602	Control
HMP_HMASM	ftp://public-ftp.hmpdacc.org/HMASM/IDBA/SRS078176.fna.bz2	Dataset FTP location	PRIDE	PRIDE:0000411	Metagenomic Data Sources	SRS078176	metagenomic data	EFO	EFO:0004602	Control
MetaHIT_IBD	ftp://public.genomics.org.cn/BGI/gutmeta/Single_Sample_contig/unmapped_K23_L70.scaftig.more500.gz	Dataset FTP location	PRIDE	PRIDE:0000411	Metagenomic Data Sources	unmapped_K23_L70	metagenomic data	EFO	EFO:0004602	Control
MetaHIT_IBD	ftp://public.genomics.org.cn/BGI/gutmeta/Single_Sample_contig/V1.CD-1.scaftig.more500.gz	Dataset FTP location	PRIDE	PRIDE:0000411	Metagenomic Data Sources	V1_CD_1	metagenomic data	EFO	EFO:0004602	Crohns_Disease
MetaHIT_IBD	ftp://public.genomics.org.cn/BGI/gutmeta/Single_Sample_contig/V1.CD-11.scaftig.more500.gz	Dataset FTP location	PRIDE	PRIDE:0000411	Metagenomic Data Sources	V1_CD_11	metagenomic data	EFO	EFO:0004602	Control
MetaHIT_IBD	ftp://public.genomics.org.cn/BGI/gutmeta/Single_Sample_contig/V1.CD-12.scaftig.more500.gz	Dataset FTP location	PRIDE	PRIDE:0000411	Metagenomic Data Sources	V1_CD_12	metagenomic data	EFO	EFO:0004602	Crohns_Disease
MetaHIT_IBD	ftp://public.genomics.org.cn/BGI/gutmeta/Single_Sample_contig/V1.CD-13.scaftig.more500.gz	Dataset FTP location	PRIDE	PRIDE:0000411	Metagenomic Data Sources	V1_CD_13	metagenomic data	EFO	EFO:0004602	Control
MetaHIT_IBD	ftp://public.genomics.org.cn/BGI/gutmeta/Single_Sample_contig/V1.CD-14.scaftig.more500.gz	Dataset FTP location	PRIDE	PRIDE:0000411	Metagenomic Data Sources	V1_CD_14	metagenomic data	EFO	EFO:0004602	Control
MetaHIT_IBD	ftp://public.genomics.org.cn/BGI/gutmeta/Single_Sample_contig/V1.CD-15.scaftig.more500.gz	Dataset FTP location	PRIDE	PRIDE:0000411	Metagenomic Data Sources	V1_CD_15	metagenomic data	EFO	EFO:0004602	Crohns_Disease
MetaHIT_IBD	ftp://public.genomics.org.cn/BGI/gutmeta/Single_Sample_contig/V1.CD-2.scaftig.more500.gz	Dataset FTP location	PRIDE	PRIDE:0000411	Metagenomic Data Sources	V1_CD_2	metagenomic data	EFO	EFO:0004602	Control
MetaHIT_IBD	ftp://public.genomics.org.cn/BGI/gutmeta/Single_Sample_contig/V1.CD-3.scaftig.more500.gz	Dataset FTP location	PRIDE	PRIDE:0000411	Metagenomic Data Sources	V1_CD_3	metagenomic data	EFO	EFO:0004602	Control
MetaHIT_IBD	ftp://public.genomics.org.cn/BGI/gutmeta/Single_Sample_contig/V1.CD-4.scaftig.more500.gz	Dataset FTP location	PRIDE	PRIDE:0000411	Metagenomic Data Sources	V1_CD_4	metagenomic data	EFO	EFO:0004602	Control
MetaHIT_IBD	ftp://public.genomics.org.cn/BGI/gutmeta/Single_Sample_contig/V1.CD-6.scaftig.more500.gz	Dataset FTP location	PRIDE	PRIDE:0000411	Metagenomic Data Sources	V1_CD_6	metagenomic data	EFO	EFO:0004602	Crohns_Disease
MetaHIT_IBD	ftp://public.genomics.org.cn/BGI/gutmeta/Single_Sample_contig/V1.CD-8.scaftig.more500.gz	Dataset FTP location	PRIDE	PRIDE:0000411	Metagenomic Data Sources	V1_CD_8	metagenomic data	EFO	EFO:0004602	Control
MetaHIT_IBD	ftp://public.genomics.org.cn/BGI/gutmeta/Single_Sample_contig/V1.CD-9.scaftig.more500.gz	Dataset FTP location	PRIDE	PRIDE:0000411	Metagenomic Data Sources	V1_CD_9	metagenomic data	EFO	EFO:0004602	Control
MetaHIT_IBD	ftp://public.genomics.org.cn/BGI/gutmeta/Single_Sample_contig/V1.UC-10.scaftig.more500.gz	Dataset FTP location	PRIDE	PRIDE:0000411	Metagenomic Data Sources	V1_UC_10	metagenomic data	EFO	EFO:0004602	Ulcerative_Colitis
MetaHIT_IBD	ftp://public.genomics.org.cn/BGI/gutmeta/Single_Sample_contig/V1.UC-13.scaftig.more500.gz	Dataset FTP location	PRIDE	PRIDE:0000411	Metagenomic Data Sources	V1_UC_13	metagenomic data	EFO	EFO:0004602	Ulcerative_Colitis
MetaHIT_IBD	ftp://public.genomics.org.cn/BGI/gutmeta/Single_Sample_contig/V1.UC-14.scaftig.more500.gz	Dataset FTP location	PRIDE	PRIDE:0000411	Metagenomic Data Sources	V1_UC_14	metagenomic data	EFO	EFO:0004602	Ulcerative_Colitis
MetaHIT_IBD	ftp://public.genomics.org.cn/BGI/gutmeta/Single_Sample_contig/V1.UC-15.scaftig.more500.gz	Dataset FTP location	PRIDE	PRIDE:0000411	Metagenomic Data Sources	V1_UC_15	metagenomic data	EFO	EFO:0004602	Ulcerative_Colitis
MetaHIT_IBD	ftp://public.genomics.org.cn/BGI/gutmeta/Single_Sample_contig/V1.UC-17.scaftig.more500.gz	Dataset FTP location	PRIDE	PRIDE:0000411	Metagenomic Data Sources	V1_UC_17	metagenomic data	EFO	EFO:0004602	Ulcerative_Colitis
MetaHIT_IBD	ftp://public.genomics.org.cn/BGI/gutmeta/Single_Sample_contig/V1.UC-18.scaftig.more500.gz	Dataset FTP location	PRIDE	PRIDE:0000411	Metagenomic Data Sources	V1_UC_18	metagenomic data	EFO	EFO:0004602	Control
MetaHIT_IBD	ftp://public.genomics.org.cn/BGI/gutmeta/Single_Sample_contig/V1.UC-19.scaftig.more500.gz	Dataset FTP location	PRIDE	PRIDE:0000411	Metagenomic Data Sources	V1_UC_19	metagenomic data	EFO	EFO:0004602	Control
MetaHIT_IBD	ftp://public.genomics.org.cn/BGI/gutmeta/Single_Sample_contig/V1.UC-21.scaftig.more500.gz	Dataset FTP location	PRIDE	PRIDE:0000411	Metagenomic Data Sources	V1_UC_21	metagenomic data	EFO	EFO:0004602	Ulcerative_Colitis
MetaHIT_IBD	ftp://public.genomics.org.cn/BGI/gutmeta/Single_Sample_contig/V1.UC-6.scaftig.more500.gz	Dataset FTP location	PRIDE	PRIDE:0000411	Metagenomic Data Sources	V1_UC_6	metagenomic data	EFO	EFO:0004602	Control
MetaHIT_IBD	ftp://public.genomics.org.cn/BGI/gutmeta/Single_Sample_contig/V1.UC-7.scaftig.more500.gz	Dataset FTP location	PRIDE	PRIDE:0000411	Metagenomic Data Sources	V1_UC_7	metagenomic data	EFO	EFO:0004602	Control
MetaHIT_IBD	ftp://public.genomics.org.cn/BGI/gutmeta/Single_Sample_contig/V1.UC-8.scaftig.more500.gz	Dataset FTP location	PRIDE	PRIDE:0000411	Metagenomic Data Sources	V1_UC_8	metagenomic data	EFO	EFO:0004602	Control
MetaHIT_IBD	ftp://public.genomics.org.cn/BGI/gutmeta/Single_Sample_contig/V1.UC-9.scaftig.more500.gz	Dataset FTP location	PRIDE	PRIDE:0000411	Metagenomic Data Sources	V1_UC_9	metagenomic data	EFO	EFO:0004602	Control
