# Supplementary material for: A geographically-diverse collection of 418 human gut microbiome pathway genome databases
Source: Sci Data. 2017 Apr 11;4:170035. doi: 10.1038/sdata.2017.35 (PMC5387927; doi:10.1038/sdata.2017.35)
Supplement: Supplementary file 1 [file sdata201735-isa1.zip › a_assay_Hallam.txt]

Sample Name	Protocol REF	Protocol REF	Protocol REF	Protocol REF	Protocol REF	Protocol REF	Protocol REF	Assay Name	Raw Data File	Comment[Data Repository]	Comment[Data Record Accession]	Comment[Data Record URI]	Factor Value[treatment]
DLF001	Data Processing	Quality Control	ORF Prediction	Functional Annotation	Taxonomic Annotation	tRNA Scan	ePGDB Creation	bgi-DLF001	doi:10.6084/m9.figshare.3475508	figshare	doi:10.6084/m9.figshare.c.3283562.v2	https://doi.org/10.6084/m9.figshare.c.3283562.v2	Type 2 Diabetes
DLF002	Data Processing	Quality Control	ORF Prediction	Functional Annotation	Taxonomic Annotation	tRNA Scan	ePGDB Creation	bgi-DLF002	doi:10.6084/m9.figshare.3475511	figshare	doi:10.6084/m9.figshare.c.3283562.v2	https://doi.org/10.6084/m9.figshare.c.3283562.v2	Type 2 Diabetes
DLF003	Data Processing	Quality Control	ORF Prediction	Functional Annotation	Taxonomic Annotation	tRNA Scan	ePGDB Creation	bgi-DLF003	doi:10.6084/m9.figshare.3475514	figshare	doi:10.6084/m9.figshare.c.3283562.v2	https://doi.org/10.6084/m9.figshare.c.3283562.v2	Type 2 Diabetes
DLF004	Data Processing	Quality Control	ORF Prediction	Functional Annotation	Taxonomic Annotation	tRNA Scan	ePGDB Creation	bgi-DLF004	doi:10.6084/m9.figshare.3475523	figshare	doi:10.6084/m9.figshare.c.3283562.v2	https://doi.org/10.6084/m9.figshare.c.3283562.v2	Type 2 Diabetes
DLF005	Data Processing	Quality Control	ORF Prediction	Functional Annotation	Taxonomic Annotation	tRNA Scan	ePGDB Creation	bgi-DLF005	doi:10.6084/m9.figshare.3475517	figshare	doi:10.6084/m9.figshare.c.3283562.v2	https://doi.org/10.6084/m9.figshare.c.3283562.v2	Type 2 Diabetes
DLF006	Data Processing	Quality Control	ORF Prediction	Functional Annotation	Taxonomic Annotation	tRNA Scan	ePGDB Creation	bgi-DLF006	doi:10.6084/m9.figshare.3475520	figshare	doi:10.6084/m9.figshare.c.3283562.v2	https://doi.org/10.6084/m9.figshare.c.3283562.v2	Type 2 Diabetes
DLF007	Data Processing	Quality Control	ORF Prediction	Functional Annotation	Taxonomic Annotation	tRNA Scan	ePGDB Creation	bgi-DLF007	doi:10.6084/m9.figshare.3476831	figshare	doi:10.6084/m9.figshare.c.3283562.v2	https://doi.org/10.6084/m9.figshare.c.3283562.v2	Type 2 Diabetes
DLF008	Data Processing	Quality Control	ORF Prediction	Functional Annotation	Taxonomic Annotation	tRNA Scan	ePGDB Creation	bgi-DLF008	doi:10.6084/m9.figshare.3476828	figshare	doi:10.6084/m9.figshare.c.3283562.v2	https://doi.org/10.6084/m9.figshare.c.3283562.v2	Type 2 Diabetes
DLF009	Data Processing	Quality Control	ORF Prediction	Functional Annotation	Taxonomic Annotation	tRNA Scan	ePGDB Creation	bgi-DLF009	doi:10.6084/m9.figshare.3476825	figshare	doi:10.6084/m9.figshare.c.3283562.v2	https://doi.org/10.6084/m9.figshare.c.3283562.v2	Type 2 Diabetes
DLF010	Data Processing	Quality Control	ORF Prediction	Functional Annotation	Taxonomic Annotation	tRNA Scan	ePGDB Creation	bgi-DLF010	doi:10.6084/m9.figshare.3476834	figshare	doi:10.6084/m9.figshare.c.3283562.v2	https://doi.org/10.6084/m9.figshare.c.3283562.v2	Type 2 Diabetes
DLF012	Data Processing	Quality Control	ORF Prediction	Functional Annotation	Taxonomic Annotation	tRNA Scan	ePGDB Creation	bgi-DLF012	doi:10.6084/m9.figshare.3476852	figshare	doi:10.6084/m9.figshare.c.3283562.v2	https://doi.org/10.6084/m9.figshare.c.3283562.v2	Type 2 Diabetes
DLF013	Data Processing	Quality Control	ORF Prediction	Functional Annotation	Taxonomic Annotation	tRNA Scan	ePGDB Creation	bgi-DLF013	doi:10.6084/m9.figshare.3476837	figshare	doi:10.6084/m9.figshare.c.3283562.v2	https://doi.org/10.6084/m9.figshare.c.3283562.v2	Type 2 Diabetes
DLF014	Data Processing	Quality Control	ORF Prediction	Functional Annotation	Taxonomic Annotation	tRNA Scan	ePGDB Creation	bgi-DLF014	doi:10.6084/m9.figshare.3476849	figshare	doi:10.6084/m9.figshare.c.3283562.v2	https://doi.org/10.6084/m9.figshare.c.3283562.v2	Type 2 Diabetes
DLM001	Data Processing	Quality Control	ORF Prediction	Functional Annotation	Taxonomic Annotation	tRNA Scan	ePGDB Creation	bgi-DLM001	doi:10.6084/m9.figshare.3475556	figshare	doi:10.6084/m9.figshare.c.3283562.v2	https://doi.org/10.6084/m9.figshare.c.3283562.v2	Type 2 Diabetes
DLM002	Data Processing	Quality Control	ORF Prediction	Functional Annotation	Taxonomic Annotation	tRNA Scan	ePGDB Creation	bgi-DLM002	doi:10.6084/m9.figshare.3476846	figshare	doi:10.6084/m9.figshare.c.3283562.v2	https://doi.org/10.6084/m9.figshare.c.3283562.v2	Type 2 Diabetes
DLM003	Data Processing	Quality Control	ORF Prediction	Functional Annotation	Taxonomic Annotation	tRNA Scan	ePGDB Creation	bgi-DLM003	doi:10.6084/m9.figshare.3476858	figshare	doi:10.6084/m9.figshare.c.3283562.v2	https://doi.org/10.6084/m9.figshare.c.3283562.v2	Type 2 Diabetes
DLM004	Data Processing	Quality Control	ORF Prediction	Functional Annotation	Taxonomic Annotation	tRNA Scan	ePGDB Creation	bgi-DLM004	doi:10.6084/m9.figshare.3476864	figshare	doi:10.6084/m9.figshare.c.3283562.v2	https://doi.org/10.6084/m9.figshare.c.3283562.v2	Type 2 Diabetes
DLM005	Data Processing	Quality Control	ORF Prediction	Functional Annotation	Taxonomic Annotation	tRNA Scan	ePGDB Creation	bgi-DLM005	doi:10.6084/m9.figshare.3476861	figshare	doi:10.6084/m9.figshare.c.3283562.v2	https://doi.org/10.6084/m9.figshare.c.3283562.v2	Type 2 Diabetes
DLM006	Data Processing	Quality Control	ORF Prediction	Functional Annotation	Taxonomic Annotation	tRNA Scan	ePGDB Creation	bgi-DLM006	doi:10.6084/m9.figshare.3476870	figshare	doi:10.6084/m9.figshare.c.3283562.v2	https://doi.org/10.6084/m9.figshare.c.3283562.v2	Type 2 Diabetes
DLM007	Data Processing	Quality Control	ORF Prediction	Functional Annotation	Taxonomic Annotation	tRNA Scan	ePGDB Creation	bgi-DLM007	doi:10.6084/m9.figshare.3476867	figshare	doi:10.6084/m9.figshare.c.3283562.v2	https://doi.org/10.6084/m9.figshare.c.3283562.v2	Type 2 Diabetes
DLM008	Data Processing	Quality Control	ORF Prediction	Functional Annotation	Taxonomic Annotation	tRNA Scan	ePGDB Creation	bgi-DLM008	doi:10.6084/m9.figshare.3476873	figshare	doi:10.6084/m9.figshare.c.3283562.v2	https://doi.org/10.6084/m9.figshare.c.3283562.v2	Type 2 Diabetes
DLM009	Data Processing	Quality Control	ORF Prediction	Functional Annotation	Taxonomic Annotation	tRNA Scan	ePGDB Creation	bgi-DLM009	doi:10.6084/m9.figshare.3476891	figshare	doi:10.6084/m9.figshare.c.3283562.v2	https://doi.org/10.6084/m9.figshare.c.3283562.v2	Type 2 Diabetes
DLM010	Data Processing	Quality Control	ORF Prediction	Functional Annotation	Taxonomic Annotation	tRNA Scan	ePGDB Creation	bgi-DLM010	doi:10.6084/m9.figshare.3476906	figshare	doi:10.6084/m9.figshare.c.3283562.v2	https://doi.org/10.6084/m9.figshare.c.3283562.v2	Type 2 Diabetes
DLM011	Data Processing	Quality Control	ORF Prediction	Functional Annotation	Taxonomic Annotation	tRNA Scan	ePGDB Creation	bgi-DLM011	doi:10.6084/m9.figshare.3476900	figshare	doi:10.6084/m9.figshare.c.3283562.v2	https://doi.org/10.6084/m9.figshare.c.3283562.v2	Type 2 Diabetes
DLM012	Data Processing	Quality Control	ORF Prediction	Functional Annotation	Taxonomic Annotation	tRNA Scan	ePGDB Creation	bgi-DLM012	doi:10.6084/m9.figshare.3476879	figshare	doi:10.6084/m9.figshare.c.3283562.v2	https://doi.org/10.6084/m9.figshare.c.3283562.v2	Type 2 Diabetes
DLM013	Data Processing	Quality Control	ORF Prediction	Functional Annotation	Taxonomic Annotation	tRNA Scan	ePGDB Creation	bgi-DLM013	doi:10.6084/m9.figshare.3476876	figshare	doi:10.6084/m9.figshare.c.3283562.v2	https://doi.org/10.6084/m9.figshare.c.3283562.v2	Type 2 Diabetes
DLM014	Data Processing	Quality Control	ORF Prediction	Functional Annotation	Taxonomic Annotation	tRNA Scan	ePGDB Creation	bgi-DLM014	doi:10.6084/m9.figshare.3476894	figshare	doi:10.6084/m9.figshare.c.3283562.v2	https://doi.org/10.6084/m9.figshare.c.3283562.v2	Type 2 Diabetes
DLM015	Data Processing	Quality Control	ORF Prediction	Functional Annotation	Taxonomic Annotation	tRNA Scan	ePGDB Creation	bgi-DLM015	doi:10.6084/m9.figshare.3476903	figshare	doi:10.6084/m9.figshare.c.3283562.v2	https://doi.org/10.6084/m9.figshare.c.3283562.v2	Type 2 Diabetes
DLM016	Data Processing	Quality Control	ORF Prediction	Functional Annotation	Taxonomic Annotation	tRNA Scan	ePGDB Creation	bgi-DLM016	doi:10.6084/m9.figshare.3476915	figshare	doi:10.6084/m9.figshare.c.3283562.v2	https://doi.org/10.6084/m9.figshare.c.3283562.v2	Type 2 Diabetes
DLM017	Data Processing	Quality Control	ORF Prediction	Functional Annotation	Taxonomic Annotation	tRNA Scan	ePGDB Creation	bgi-DLM017	doi:10.6084/m9.figshare.3476912	figshare	doi:10.6084/m9.figshare.c.3283562.v2	https://doi.org/10.6084/m9.figshare.c.3283562.v2	Type 2 Diabetes
DLM018	Data Processing	Quality Control	ORF Prediction	Functional Annotation	Taxonomic Annotation	tRNA Scan	ePGDB Creation	bgi-DLM018	doi:10.6084/m9.figshare.3476909	figshare	doi:10.6084/m9.figshare.c.3283562.v2	https://doi.org/10.6084/m9.figshare.c.3283562.v2	Type 2 Diabetes
DLM019	Data Processing	Quality Control	ORF Prediction	Functional Annotation	Taxonomic Annotation	tRNA Scan	ePGDB Creation	bgi-DLM019	doi:10.6084/m9.figshare.3476921	figshare	doi:10.6084/m9.figshare.c.3283562.v2	https://doi.org/10.6084/m9.figshare.c.3283562.v2	Type 2 Diabetes
DLM020	Data Processing	Quality Control	ORF Prediction	Functional Annotation	Taxonomic Annotation	tRNA Scan	ePGDB Creation	bgi-DLM020	doi:10.6084/m9.figshare.3476918	figshare	doi:10.6084/m9.figshare.c.3283562.v2	https://doi.org/10.6084/m9.figshare.c.3283562.v2	Type 2 Diabetes
DLM021	Data Processing	Quality Control	ORF Prediction	Functional Annotation	Taxonomic Annotation	tRNA Scan	ePGDB Creation	bgi-DLM021	doi:10.6084/m9.figshare.3476927	figshare	doi:10.6084/m9.figshare.c.3283562.v2	https://doi.org/10.6084/m9.figshare.c.3283562.v2	Type 2 Diabetes
DLM022	Data Processing	Quality Control	ORF Prediction	Functional Annotation	Taxonomic Annotation	tRNA Scan	ePGDB Creation	bgi-DLM022	doi:10.6084/m9.figshare.3476924	figshare	doi:10.6084/m9.figshare.c.3283562.v2	https://doi.org/10.6084/m9.figshare.c.3283562.v2	Type 2 Diabetes
DLM023	Data Processing	Quality Control	ORF Prediction	Functional Annotation	Taxonomic Annotation	tRNA Scan	ePGDB Creation	bgi-DLM023	doi:10.6084/m9.figshare.3476930	figshare	doi:10.6084/m9.figshare.c.3283562.v2	https://doi.org/10.6084/m9.figshare.c.3283562.v2	Type 2 Diabetes
DLM024	Data Processing	Quality Control	ORF Prediction	Functional Annotation	Taxonomic Annotation	tRNA Scan	ePGDB Creation	bgi-DLM024	doi:10.6084/m9.figshare.3476960	figshare	doi:10.6084/m9.figshare.c.3283562.v2	https://doi.org/10.6084/m9.figshare.c.3283562.v2	Type 2 Diabetes
DLM027	Data Processing	Quality Control	ORF Prediction	Functional Annotation	Taxonomic Annotation	tRNA Scan	ePGDB Creation	bgi-DLM027	doi:10.6084/m9.figshare.3476933	figshare	doi:10.6084/m9.figshare.c.3283562.v2	https://doi.org/10.6084/m9.figshare.c.3283562.v2	Type 2 Diabetes
DLM028	Data Processing	Quality Control	ORF Prediction	Functional Annotation	Taxonomic Annotation	tRNA Scan	ePGDB Creation	bgi-DLM028	doi:10.6084/m9.figshare.3476936	figshare	doi:10.6084/m9.figshare.c.3283562.v2	https://doi.org/10.6084/m9.figshare.c.3283562.v2	Type 2 Diabetes
DOF002	Data Processing	Quality Control	ORF Prediction	Functional Annotation	Taxonomic Annotation	tRNA Scan	ePGDB Creation	bgi-DOF002	doi:10.6084/m9.figshare.3476948	figshare	doi:10.6084/m9.figshare.c.3283562.v2	https://doi.org/10.6084/m9.figshare.c.3283562.v2	Type 2 Diabetes
DOF003	Data Processing	Quality Control	ORF Prediction	Functional Annotation	Taxonomic Annotation	tRNA Scan	ePGDB Creation	bgi-DOF003	doi:10.6084/m9.figshare.3476957	figshare	doi:10.6084/m9.figshare.c.3283562.v2	https://doi.org/10.6084/m9.figshare.c.3283562.v2	Type 2 Diabetes
DOF004	Data Processing	Quality Control	ORF Prediction	Functional Annotation	Taxonomic Annotation	tRNA Scan	ePGDB Creation	bgi-DOF004	doi:10.6084/m9.figshare.3476945	figshare	doi:10.6084/m9.figshare.c.3283562.v2	https://doi.org/10.6084/m9.figshare.c.3283562.v2	Type 2 Diabetes
DOF006	Data Processing	Quality Control	ORF Prediction	Functional Annotation	Taxonomic Annotation	tRNA Scan	ePGDB Creation	bgi-DOF006	doi:10.6084/m9.figshare.3476963	figshare	doi:10.6084/m9.figshare.c.3283562.v2	https://doi.org/10.6084/m9.figshare.c.3283562.v2	Type 2 Diabetes
DOF007	Data Processing	Quality Control	ORF Prediction	Functional Annotation	Taxonomic Annotation	tRNA Scan	ePGDB Creation	bgi-DOF007	doi:10.6084/m9.figshare.3475652	figshare	doi:10.6084/m9.figshare.c.3283562.v2	https://doi.org/10.6084/m9.figshare.c.3283562.v2	Type 2 Diabetes
DOF008	Data Processing	Quality Control	ORF Prediction	Functional Annotation	Taxonomic Annotation	tRNA Scan	ePGDB Creation	bgi-DOF008	doi:10.6084/m9.figshare.3476984	figshare	doi:10.6084/m9.figshare.c.3283562.v2	https://doi.org/10.6084/m9.figshare.c.3283562.v2	Type 2 Diabetes
DOF009	Data Processing	Quality Control	ORF Prediction	Functional Annotation	Taxonomic Annotation	tRNA Scan	ePGDB Creation	bgi-DOF009	doi:10.6084/m9.figshare.3475643	figshare	doi:10.6084/m9.figshare.c.3283562.v2	https://doi.org/10.6084/m9.figshare.c.3283562.v2	Type 2 Diabetes
DOF010	Data Processing	Quality Control	ORF Prediction	Functional Annotation	Taxonomic Annotation	tRNA Scan	ePGDB Creation	bgi-DOF010	doi:10.6084/m9.figshare.3475655	figshare	doi:10.6084/m9.figshare.c.3283562.v2	https://doi.org/10.6084/m9.figshare.c.3283562.v2	Type 2 Diabetes
DOF011	Data Processing	Quality Control	ORF Prediction	Functional Annotation	Taxonomic Annotation	tRNA Scan	ePGDB Creation	bgi-DOF011	doi:10.6084/m9.figshare.3475658	figshare	doi:10.6084/m9.figshare.c.3283562.v2	https://doi.org/10.6084/m9.figshare.c.3283562.v2	Type 2 Diabetes
DOF012	Data Processing	Quality Control	ORF Prediction	Functional Annotation	Taxonomic Annotation	tRNA Scan	ePGDB Creation	bgi-DOF012	doi:10.6084/m9.figshare.3478265	figshare	doi:10.6084/m9.figshare.c.3283562.v2	https://doi.org/10.6084/m9.figshare.c.3283562.v2	Type 2 Diabetes
DOF013	Data Processing	Quality Control	ORF Prediction	Functional Annotation	Taxonomic Annotation	tRNA Scan	ePGDB Creation	bgi-DOF013	doi:10.6084/m9.figshare.3475661	figshare	doi:10.6084/m9.figshare.c.3283562.v2	https://doi.org/10.6084/m9.figshare.c.3283562.v2	Type 2 Diabetes
DOF014	Data Processing	Quality Control	ORF Prediction	Functional Annotation	Taxonomic Annotation	tRNA Scan	ePGDB Creation	bgi-DOF014	doi:10.6084/m9.figshare.3475664	figshare	doi:10.6084/m9.figshare.c.3283562.v2	https://doi.org/10.6084/m9.figshare.c.3283562.v2	Type 2 Diabetes
DOM001	Data Processing	Quality Control	ORF Prediction	Functional Annotation	Taxonomic Annotation	tRNA Scan	ePGDB Creation	bgi-DOM001	doi:10.6084/m9.figshare.3477005	figshare	doi:10.6084/m9.figshare.c.3283562.v2	https://doi.org/10.6084/m9.figshare.c.3283562.v2	Type 2 Diabetes
DOM003	Data Processing	Quality Control	ORF Prediction	Functional Annotation	Taxonomic Annotation	tRNA Scan	ePGDB Creation	bgi-DOM003	doi:10.6084/m9.figshare.3477008	figshare	doi:10.6084/m9.figshare.c.3283562.v2	https://doi.org/10.6084/m9.figshare.c.3283562.v2	Type 2 Diabetes
DOM005	Data Processing	Quality Control	ORF Prediction	Functional Annotation	Taxonomic Annotation	tRNA Scan	ePGDB Creation	bgi-DOM005	doi:10.6084/m9.figshare.3476999	figshare	doi:10.6084/m9.figshare.c.3283562.v2	https://doi.org/10.6084/m9.figshare.c.3283562.v2	Type 2 Diabetes
DOM008	Data Processing	Quality Control	ORF Prediction	Functional Annotation	Taxonomic Annotation	tRNA Scan	ePGDB Creation	bgi-DOM008	doi:10.6084/m9.figshare.3477035	figshare	doi:10.6084/m9.figshare.c.3283562.v2	https://doi.org/10.6084/m9.figshare.c.3283562.v2	Type 2 Diabetes
DOM010	Data Processing	Quality Control	ORF Prediction	Functional Annotation	Taxonomic Annotation	tRNA Scan	ePGDB Creation	bgi-DOM010	doi:10.6084/m9.figshare.3477008	figshare	doi:10.6084/m9.figshare.c.3283562.v2	https://doi.org/10.6084/m9.figshare.c.3283562.v2	Type 2 Diabetes
DOM012	Data Processing	Quality Control	ORF Prediction	Functional Annotation	Taxonomic Annotation	tRNA Scan	ePGDB Creation	bgi-DOM012	doi:10.6084/m9.figshare.3477014	figshare	doi:10.6084/m9.figshare.c.3283562.v2	https://doi.org/10.6084/m9.figshare.c.3283562.v2	Type 2 Diabetes
DOM013	Data Processing	Quality Control	ORF Prediction	Functional Annotation	Taxonomic Annotation	tRNA Scan	ePGDB Creation	bgi-DOM013	doi:10.6084/m9.figshare.3477017	figshare	doi:10.6084/m9.figshare.c.3283562.v2	https://doi.org/10.6084/m9.figshare.c.3283562.v2	Type 2 Diabetes
DOM014	Data Processing	Quality Control	ORF Prediction	Functional Annotation	Taxonomic Annotation	tRNA Scan	ePGDB Creation	bgi-DOM014	doi:10.6084/m9.figshare.3477020	figshare	doi:10.6084/m9.figshare.c.3283562.v2	https://doi.org/10.6084/m9.figshare.c.3283562.v2	Type 2 Diabetes
DOM015	Data Processing	Quality Control	ORF Prediction	Functional Annotation	Taxonomic Annotation	tRNA Scan	ePGDB Creation	bgi-DOM015	doi:10.6084/m9.figshare.3477023	figshare	doi:10.6084/m9.figshare.c.3283562.v2	https://doi.org/10.6084/m9.figshare.c.3283562.v2	Type 2 Diabetes
DOM016	Data Processing	Quality Control	ORF Prediction	Functional Annotation	Taxonomic Annotation	tRNA Scan	ePGDB Creation	bgi-DOM016	doi:10.6084/m9.figshare.3477026	figshare	doi:10.6084/m9.figshare.c.3283562.v2	https://doi.org/10.6084/m9.figshare.c.3283562.v2	Type 2 Diabetes
DOM017	Data Processing	Quality Control	ORF Prediction	Functional Annotation	Taxonomic Annotation	tRNA Scan	ePGDB Creation	bgi-DOM017	doi:10.6084/m9.figshare.3477029	figshare	doi:10.6084/m9.figshare.c.3283562.v2	https://doi.org/10.6084/m9.figshare.c.3283562.v2	Type 2 Diabetes
DOM018	Data Processing	Quality Control	ORF Prediction	Functional Annotation	Taxonomic Annotation	tRNA Scan	ePGDB Creation	bgi-DOM018	doi:10.6084/m9.figshare.3477032	figshare	doi:10.6084/m9.figshare.c.3283562.v2	https://doi.org/10.6084/m9.figshare.c.3283562.v2	Type 2 Diabetes
DOM019	Data Processing	Quality Control	ORF Prediction	Functional Annotation	Taxonomic Annotation	tRNA Scan	ePGDB Creation	bgi-DOM019	doi:10.6084/m9.figshare.3477038	figshare	doi:10.6084/m9.figshare.c.3283562.v2	https://doi.org/10.6084/m9.figshare.c.3283562.v2	Type 2 Diabetes
DOM020	Data Processing	Quality Control	ORF Prediction	Functional Annotation	Taxonomic Annotation	tRNA Scan	ePGDB Creation	bgi-DOM020	doi:10.6084/m9.figshare.3477041	figshare	doi:10.6084/m9.figshare.c.3283562.v2	https://doi.org/10.6084/m9.figshare.c.3283562.v2	Type 2 Diabetes
DOM021	Data Processing	Quality Control	ORF Prediction	Functional Annotation	Taxonomic Annotation	tRNA Scan	ePGDB Creation	bgi-DOM021	doi:10.6084/m9.figshare.3477044	figshare	doi:10.6084/m9.figshare.c.3283562.v2	https://doi.org/10.6084/m9.figshare.c.3283562.v2	Type 2 Diabetes
DOM022	Data Processing	Quality Control	ORF Prediction	Functional Annotation	Taxonomic Annotation	tRNA Scan	ePGDB Creation	bgi-DOM022	doi:10.6084/m9.figshare.3477047	figshare	doi:10.6084/m9.figshare.c.3283562.v2	https://doi.org/10.6084/m9.figshare.c.3283562.v2	Type 2 Diabetes
DOM023	Data Processing	Quality Control	ORF Prediction	Functional Annotation	Taxonomic Annotation	tRNA Scan	ePGDB Creation	bgi-DOM023	doi:10.6084/m9.figshare.3477050	figshare	doi:10.6084/m9.figshare.c.3283562.v2	https://doi.org/10.6084/m9.figshare.c.3283562.v2	Type 2 Diabetes
DOM024	Data Processing	Quality Control	ORF Prediction	Functional Annotation	Taxonomic Annotation	tRNA Scan	ePGDB Creation	bgi-DOM024	doi:10.6084/m9.figshare.3477053	figshare	doi:10.6084/m9.figshare.c.3283562.v2	https://doi.org/10.6084/m9.figshare.c.3283562.v2	Type 2 Diabetes
DOM025	Data Processing	Quality Control	ORF Prediction	Functional Annotation	Taxonomic Annotation	tRNA Scan	ePGDB Creation	bgi-DOM025	doi:10.6084/m9.figshare.3477056	figshare	doi:10.6084/m9.figshare.c.3283562.v2	https://doi.org/10.6084/m9.figshare.c.3283562.v2	Type 2 Diabetes
DOM026	Data Processing	Quality Control	ORF Prediction	Functional Annotation	Taxonomic Annotation	tRNA Scan	ePGDB Creation	bgi-DOM026	doi:10.6084/m9.figshare.3477059	figshare	doi:10.6084/m9.figshare.c.3283562.v2	https://doi.org/10.6084/m9.figshare.c.3283562.v2	Type 2 Diabetes
MH0001	Data Processing	Quality Control	ORF Prediction	Functional Annotation	Taxonomic Annotation	tRNA Scan	ePGDB Creation	MH0001_081026	doi:10.6084/m9.figshare.3477062	figshare	doi:10.6084/m9.figshare.c.3283562.v2	https://doi.org/10.6084/m9.figshare.c.3283562.v2	Control
MH0002	Data Processing	Quality Control	ORF Prediction	Functional Annotation	Taxonomic Annotation	tRNA Scan	ePGDB Creation	MH0002_081203_clear	doi:10.6084/m9.figshare.3478268	figshare	doi:10.6084/m9.figshare.c.3283562.v2	https://doi.org/10.6084/m9.figshare.c.3283562.v2	Control
MH0003	Data Processing	Quality Control	ORF Prediction	Functional Annotation	Taxonomic Annotation	tRNA Scan	ePGDB Creation	MH0003_081203	doi:10.6084/m9.figshare.3477065	figshare	doi:10.6084/m9.figshare.c.3283562.v2	https://doi.org/10.6084/m9.figshare.c.3283562.v2	Control
MH0004	Data Processing	Quality Control	ORF Prediction	Functional Annotation	Taxonomic Annotation	tRNA Scan	ePGDB Creation	MH0004_081026	doi:10.6084/m9.figshare.3477128	figshare	doi:10.6084/m9.figshare.c.3283562.v2	https://doi.org/10.6084/m9.figshare.c.3283562.v2	Control
MH0005	Data Processing	Quality Control	ORF Prediction	Functional Annotation	Taxonomic Annotation	tRNA Scan	ePGDB Creation	MH0005_081109	doi:10.6084/m9.figshare.3477068	figshare	doi:10.6084/m9.figshare.c.3283562.v2	https://doi.org/10.6084/m9.figshare.c.3283562.v2	Control
MH0006	Data Processing	Quality Control	ORF Prediction	Functional Annotation	Taxonomic Annotation	tRNA Scan	ePGDB Creation	MH0006_081109	doi:10.6084/m9.figshare.3477071	figshare	doi:10.6084/m9.figshare.c.3283562.v2	https://doi.org/10.6084/m9.figshare.c.3283562.v2	Control
MH0007	Data Processing	Quality Control	ORF Prediction	Functional Annotation	Taxonomic Annotation	tRNA Scan	ePGDB Creation	MH0007_081109	doi:10.6084/m9.figshare.3477074	figshare	doi:10.6084/m9.figshare.c.3283562.v2	https://doi.org/10.6084/m9.figshare.c.3283562.v2	Control
MH0008	Data Processing	Quality Control	ORF Prediction	Functional Annotation	Taxonomic Annotation	tRNA Scan	ePGDB Creation	MH0008_081113	doi:10.6084/m9.figshare.3477077	figshare	doi:10.6084/m9.figshare.c.3283562.v2	https://doi.org/10.6084/m9.figshare.c.3283562.v2	Control
MH0009	Data Processing	Quality Control	ORF Prediction	Functional Annotation	Taxonomic Annotation	tRNA Scan	ePGDB Creation	MH0009_081203	doi:10.6084/m9.figshare.3477137	figshare	doi:10.6084/m9.figshare.c.3283562.v2	https://doi.org/10.6084/m9.figshare.c.3283562.v2	Control
MH0010	Data Processing	Quality Control	ORF Prediction	Functional Annotation	Taxonomic Annotation	tRNA Scan	ePGDB Creation	MH0010_081113	doi:10.6084/m9.figshare.3477080	figshare	doi:10.6084/m9.figshare.c.3283562.v2	https://doi.org/10.6084/m9.figshare.c.3283562.v2	Control
MH0011	Data Processing	Quality Control	ORF Prediction	Functional Annotation	Taxonomic Annotation	tRNA Scan	ePGDB Creation	MH0011_081203	doi:10.6084/m9.figshare.3477083	figshare	doi:10.6084/m9.figshare.c.3283562.v2	https://doi.org/10.6084/m9.figshare.c.3283562.v2	Control
MH0012	Data Processing	Quality Control	ORF Prediction	Functional Annotation	Taxonomic Annotation	tRNA Scan	ePGDB Creation	MH0012_081203	doi:10.6084/m9.figshare.3477086	figshare	doi:10.6084/m9.figshare.c.3283562.v2	https://doi.org/10.6084/m9.figshare.c.3283562.v2	Control
MH0013	Data Processing	Quality Control	ORF Prediction	Functional Annotation	Taxonomic Annotation	tRNA Scan	ePGDB Creation	MH0013_081113	doi:10.6084/m9.figshare.3477089	figshare	doi:10.6084/m9.figshare.c.3283562.v2	https://doi.org/10.6084/m9.figshare.c.3283562.v2	Control
MH0014	Data Processing	Quality Control	ORF Prediction	Functional Annotation	Taxonomic Annotation	tRNA Scan	ePGDB Creation	MH0014_081203	doi:10.6084/m9.figshare.3477092	figshare	doi:10.6084/m9.figshare.c.3283562.v2	https://doi.org/10.6084/m9.figshare.c.3283562.v2	Control
MH0015	Data Processing	Quality Control	ORF Prediction	Functional Annotation	Taxonomic Annotation	tRNA Scan	ePGDB Creation	MH0015_081108	doi:10.6084/m9.figshare.3477095	figshare	doi:10.6084/m9.figshare.c.3283562.v2	https://doi.org/10.6084/m9.figshare.c.3283562.v2	Control
MH0016	Data Processing	Quality Control	ORF Prediction	Functional Annotation	Taxonomic Annotation	tRNA Scan	ePGDB Creation	MH0016_081203	doi:10.6084/m9.figshare.3477098	figshare	doi:10.6084/m9.figshare.c.3283562.v2	https://doi.org/10.6084/m9.figshare.c.3283562.v2	Control
MH0017	Data Processing	Quality Control	ORF Prediction	Functional Annotation	Taxonomic Annotation	tRNA Scan	ePGDB Creation	MH0017_081108	doi:10.6084/m9.figshare.3477101	figshare	doi:10.6084/m9.figshare.c.3283562.v2	https://doi.org/10.6084/m9.figshare.c.3283562.v2	Control
MH0018	Data Processing	Quality Control	ORF Prediction	Functional Annotation	Taxonomic Annotation	tRNA Scan	ePGDB Creation	MH0018_081108	doi:10.6084/m9.figshare.3477107	figshare	doi:10.6084/m9.figshare.c.3283562.v2	https://doi.org/10.6084/m9.figshare.c.3283562.v2	Control
MH0019	Data Processing	Quality Control	ORF Prediction	Functional Annotation	Taxonomic Annotation	tRNA Scan	ePGDB Creation	MH0019_081108	doi:10.6084/m9.figshare.3477110	figshare	doi:10.6084/m9.figshare.c.3283562.v2	https://doi.org/10.6084/m9.figshare.c.3283562.v2	Control
MH0020	Data Processing	Quality Control	ORF Prediction	Functional Annotation	Taxonomic Annotation	tRNA Scan	ePGDB Creation	MH0020_081224	doi:10.6084/m9.figshare.3477113	figshare	doi:10.6084/m9.figshare.c.3283562.v2	https://doi.org/10.6084/m9.figshare.c.3283562.v2	Control
MH0021	Data Processing	Quality Control	ORF Prediction	Functional Annotation	Taxonomic Annotation	tRNA Scan	ePGDB Creation	MH0021_081224	doi:10.6084/m9.figshare.3477116	figshare	doi:10.6084/m9.figshare.c.3283562.v2	https://doi.org/10.6084/m9.figshare.c.3283562.v2	Control
MH0022	Data Processing	Quality Control	ORF Prediction	Functional Annotation	Taxonomic Annotation	tRNA Scan	ePGDB Creation	MH0022_081108	doi:10.6084/m9.figshare.3477119	figshare	doi:10.6084/m9.figshare.c.3283562.v2	https://doi.org/10.6084/m9.figshare.c.3283562.v2	Control
MH0023	Data Processing	Quality Control	ORF Prediction	Functional Annotation	Taxonomic Annotation	tRNA Scan	ePGDB Creation	MH0023_081108	doi:10.6084/m9.figshare.3477122	figshare	doi:10.6084/m9.figshare.c.3283562.v2	https://doi.org/10.6084/m9.figshare.c.3283562.v2	Control
MH0024	Data Processing	Quality Control	ORF Prediction	Functional Annotation	Taxonomic Annotation	tRNA Scan	ePGDB Creation	MH0024_081224	doi:10.6084/m9.figshare.3477125	figshare	doi:10.6084/m9.figshare.c.3283562.v2	https://doi.org/10.6084/m9.figshare.c.3283562.v2	Control
MH0025	Data Processing	Quality Control	ORF Prediction	Functional Annotation	Taxonomic Annotation	tRNA Scan	ePGDB Creation	MH0025_090120	doi:10.6084/m9.figshare.3477131	figshare	doi:10.6084/m9.figshare.c.3283562.v2	https://doi.org/10.6084/m9.figshare.c.3283562.v2	Control
MH0026	Data Processing	Quality Control	ORF Prediction	Functional Annotation	Taxonomic Annotation	tRNA Scan	ePGDB Creation	MH0026_081224	doi:10.6084/m9.figshare.3477134	figshare	doi:10.6084/m9.figshare.c.3283562.v2	https://doi.org/10.6084/m9.figshare.c.3283562.v2	Control
MH0027	Data Processing	Quality Control	ORF Prediction	Functional Annotation	Taxonomic Annotation	tRNA Scan	ePGDB Creation	MH0027_081108	doi:10.6084/m9.figshare.3477194	figshare	doi:10.6084/m9.figshare.c.3283562.v2	https://doi.org/10.6084/m9.figshare.c.3283562.v2	Control
MH0028	Data Processing	Quality Control	ORF Prediction	Functional Annotation	Taxonomic Annotation	tRNA Scan	ePGDB Creation	MH0028_081223	doi:10.6084/m9.figshare.3477140	figshare	doi:10.6084/m9.figshare.c.3283562.v2	https://doi.org/10.6084/m9.figshare.c.3283562.v2	Control
MH0030	Data Processing	Quality Control	ORF Prediction	Functional Annotation	Taxonomic Annotation	tRNA Scan	ePGDB Creation	MH0030_081224	doi:10.6084/m9.figshare.3478271	figshare	doi:10.6084/m9.figshare.c.3283562.v2	https://doi.org/10.6084/m9.figshare.c.3283562.v2	Control
MH0031	Data Processing	Quality Control	ORF Prediction	Functional Annotation	Taxonomic Annotation	tRNA Scan	ePGDB Creation	MH0031_081223	doi:10.6084/m9.figshare.3477146	figshare	doi:10.6084/m9.figshare.c.3283562.v2	https://doi.org/10.6084/m9.figshare.c.3283562.v2	Control
MH0032	Data Processing	Quality Control	ORF Prediction	Functional Annotation	Taxonomic Annotation	tRNA Scan	ePGDB Creation	MH0032_081224	doi:10.6084/m9.figshare.3477149	figshare	doi:10.6084/m9.figshare.c.3283562.v2	https://doi.org/10.6084/m9.figshare.c.3283562.v2	Control
MH0033	Data Processing	Quality Control	ORF Prediction	Functional Annotation	Taxonomic Annotation	tRNA Scan	ePGDB Creation	MH0033_081224	doi:10.6084/m9.figshare.3477152	figshare	doi:10.6084/m9.figshare.c.3283562.v2	https://doi.org/10.6084/m9.figshare.c.3283562.v2	Control
MH0034	Data Processing	Quality Control	ORF Prediction	Functional Annotation	Taxonomic Annotation	tRNA Scan	ePGDB Creation	MH0034_081213	doi:10.6084/m9.figshare.3477197	figshare	doi:10.6084/m9.figshare.c.3283562.v2	https://doi.org/10.6084/m9.figshare.c.3283562.v2	Control
MH0035	Data Processing	Quality Control	ORF Prediction	Functional Annotation	Taxonomic Annotation	tRNA Scan	ePGDB Creation	MH0035_081223	doi:10.6084/m9.figshare.3477155	figshare	doi:10.6084/m9.figshare.c.3283562.v2	https://doi.org/10.6084/m9.figshare.c.3283562.v2	Control
MH0036	Data Processing	Quality Control	ORF Prediction	Functional Annotation	Taxonomic Annotation	tRNA Scan	ePGDB Creation	MH0036_081226	doi:10.6084/m9.figshare.3477173	figshare	doi:10.6084/m9.figshare.c.3283562.v2	https://doi.org/10.6084/m9.figshare.c.3283562.v2	Control
MH0037	Data Processing	Quality Control	ORF Prediction	Functional Annotation	Taxonomic Annotation	tRNA Scan	ePGDB Creation	MH0037_081226	doi:10.6084/m9.figshare.3477158	figshare	doi:10.6084/m9.figshare.c.3283562.v2	https://doi.org/10.6084/m9.figshare.c.3283562.v2	Control
MH0038	Data Processing	Quality Control	ORF Prediction	Functional Annotation	Taxonomic Annotation	tRNA Scan	ePGDB Creation	MH0038_081226	doi:10.6084/m9.figshare.3477161	figshare	doi:10.6084/m9.figshare.c.3283562.v2	https://doi.org/10.6084/m9.figshare.c.3283562.v2	Control
MH0039	Data Processing	Quality Control	ORF Prediction	Functional Annotation	Taxonomic Annotation	tRNA Scan	ePGDB Creation	MH0039_081226	doi:10.6084/m9.figshare.3477164	figshare	doi:10.6084/m9.figshare.c.3283562.v2	https://doi.org/10.6084/m9.figshare.c.3283562.v2	Control
MH0040	Data Processing	Quality Control	ORF Prediction	Functional Annotation	Taxonomic Annotation	tRNA Scan	ePGDB Creation	MH0040_081223	doi:10.6084/m9.figshare.3477167	figshare	doi:10.6084/m9.figshare.c.3283562.v2	https://doi.org/10.6084/m9.figshare.c.3283562.v2	Control
MH0041	Data Processing	Quality Control	ORF Prediction	Functional Annotation	Taxonomic Annotation	tRNA Scan	ePGDB Creation	MH0041_081222	doi:10.6084/m9.figshare.3477170	figshare	doi:10.6084/m9.figshare.c.3283562.v2	https://doi.org/10.6084/m9.figshare.c.3283562.v2	Control
MH0042	Data Processing	Quality Control	ORF Prediction	Functional Annotation	Taxonomic Annotation	tRNA Scan	ePGDB Creation	MH0042_081226	doi:10.6084/m9.figshare.3477176	figshare	doi:10.6084/m9.figshare.c.3283562.v2	https://doi.org/10.6084/m9.figshare.c.3283562.v2	Control
MH0043	Data Processing	Quality Control	ORF Prediction	Functional Annotation	Taxonomic Annotation	tRNA Scan	ePGDB Creation	MH0043_081214	doi:10.6084/m9.figshare.3477179	figshare	doi:10.6084/m9.figshare.c.3283562.v2	https://doi.org/10.6084/m9.figshare.c.3283562.v2	Control
MH0044	Data Processing	Quality Control	ORF Prediction	Functional Annotation	Taxonomic Annotation	tRNA Scan	ePGDB Creation	MH0044_081222	doi:10.6084/m9.figshare.3478274	figshare	doi:10.6084/m9.figshare.c.3283562.v2	https://doi.org/10.6084/m9.figshare.c.3283562.v2	Control
MH0045	Data Processing	Quality Control	ORF Prediction	Functional Annotation	Taxonomic Annotation	tRNA Scan	ePGDB Creation	MH0045_081223	doi:10.6084/m9.figshare.3477236	figshare	doi:10.6084/m9.figshare.c.3283562.v2	https://doi.org/10.6084/m9.figshare.c.3283562.v2	Control
MH0046	Data Processing	Quality Control	ORF Prediction	Functional Annotation	Taxonomic Annotation	tRNA Scan	ePGDB Creation	MH0046_081230	doi:10.6084/m9.figshare.3477185	figshare	doi:10.6084/m9.figshare.c.3283562.v2	https://doi.org/10.6084/m9.figshare.c.3283562.v2	Control
MH0047	Data Processing	Quality Control	ORF Prediction	Functional Annotation	Taxonomic Annotation	tRNA Scan	ePGDB Creation	MH0047_081223	doi:10.6084/m9.figshare.3477188	figshare	doi:10.6084/m9.figshare.c.3283562.v2	https://doi.org/10.6084/m9.figshare.c.3283562.v2	Control
MH0048	Data Processing	Quality Control	ORF Prediction	Functional Annotation	Taxonomic Annotation	tRNA Scan	ePGDB Creation	MH0048_081226	doi:10.6084/m9.figshare.3477191	figshare	doi:10.6084/m9.figshare.c.3283562.v2	https://doi.org/10.6084/m9.figshare.c.3283562.v2	Control
MH0049	Data Processing	Quality Control	ORF Prediction	Functional Annotation	Taxonomic Annotation	tRNA Scan	ePGDB Creation	MH0049_081223	doi:10.6084/m9.figshare.3477200	figshare	doi:10.6084/m9.figshare.c.3283562.v2	https://doi.org/10.6084/m9.figshare.c.3283562.v2	Control
MH0050	Data Processing	Quality Control	ORF Prediction	Functional Annotation	Taxonomic Annotation	tRNA Scan	ePGDB Creation	MH0050_081223	doi:10.6084/m9.figshare.3477203	figshare	doi:10.6084/m9.figshare.c.3283562.v2	https://doi.org/10.6084/m9.figshare.c.3283562.v2	Control
MH0051	Data Processing	Quality Control	ORF Prediction	Functional Annotation	Taxonomic Annotation	tRNA Scan	ePGDB Creation	MH0051_081226	doi:10.6084/m9.figshare.3477206	figshare	doi:10.6084/m9.figshare.c.3283562.v2	https://doi.org/10.6084/m9.figshare.c.3283562.v2	Control
MH0052	Data Processing	Quality Control	ORF Prediction	Functional Annotation	Taxonomic Annotation	tRNA Scan	ePGDB Creation	MH0052_090103	doi:10.6084/m9.figshare.3477209	figshare	doi:10.6084/m9.figshare.c.3283562.v2	https://doi.org/10.6084/m9.figshare.c.3283562.v2	Control
MH0053	Data Processing	Quality Control	ORF Prediction	Functional Annotation	Taxonomic Annotation	tRNA Scan	ePGDB Creation	MH0053_081222	doi:10.6084/m9.figshare.3477212	figshare	doi:10.6084/m9.figshare.c.3283562.v2	https://doi.org/10.6084/m9.figshare.c.3283562.v2	Control
MH0054	Data Processing	Quality Control	ORF Prediction	Functional Annotation	Taxonomic Annotation	tRNA Scan	ePGDB Creation	MH0054_081222	doi:10.6084/m9.figshare.3475886	figshare	doi:10.6084/m9.figshare.c.3283562.v2	https://doi.org/10.6084/m9.figshare.c.3283562.v2	Control
MH0055	Data Processing	Quality Control	ORF Prediction	Functional Annotation	Taxonomic Annotation	tRNA Scan	ePGDB Creation	MH0055_081223	doi:10.6084/m9.figshare.3477215	figshare	doi:10.6084/m9.figshare.c.3283562.v2	https://doi.org/10.6084/m9.figshare.c.3283562.v2	Control
MH0056	Data Processing	Quality Control	ORF Prediction	Functional Annotation	Taxonomic Annotation	tRNA Scan	ePGDB Creation	MH0056_081230	doi:10.6084/m9.figshare.3477263	figshare	doi:10.6084/m9.figshare.c.3283562.v2	https://doi.org/10.6084/m9.figshare.c.3283562.v2	Control
MH0057	Data Processing	Quality Control	ORF Prediction	Functional Annotation	Taxonomic Annotation	tRNA Scan	ePGDB Creation	MH0057_081222	doi:10.6084/m9.figshare.3477218	figshare	doi:10.6084/m9.figshare.c.3283562.v2	https://doi.org/10.6084/m9.figshare.c.3283562.v2	Control
MH0058	Data Processing	Quality Control	ORF Prediction	Functional Annotation	Taxonomic Annotation	tRNA Scan	ePGDB Creation	MH0058_081230	doi:10.6084/m9.figshare.3475925	figshare	doi:10.6084/m9.figshare.c.3283562.v2	https://doi.org/10.6084/m9.figshare.c.3283562.v2	Control
MH0059	Data Processing	Quality Control	ORF Prediction	Functional Annotation	Taxonomic Annotation	tRNA Scan	ePGDB Creation	MH0059_081230	doi:10.6084/m9.figshare.3477224	figshare	doi:10.6084/m9.figshare.c.3283562.v2	https://doi.org/10.6084/m9.figshare.c.3283562.v2	Control
MH0060	Data Processing	Quality Control	ORF Prediction	Functional Annotation	Taxonomic Annotation	tRNA Scan	ePGDB Creation	MH0060_081222	doi:10.6084/m9.figshare.3477227	figshare	doi:10.6084/m9.figshare.c.3283562.v2	https://doi.org/10.6084/m9.figshare.c.3283562.v2	Control
MH0061	Data Processing	Quality Control	ORF Prediction	Functional Annotation	Taxonomic Annotation	tRNA Scan	ePGDB Creation	MH0061_090103	doi:10.6084/m9.figshare.3477230	figshare	doi:10.6084/m9.figshare.c.3283562.v2	https://doi.org/10.6084/m9.figshare.c.3283562.v2	Control
MH0062	Data Processing	Quality Control	ORF Prediction	Functional Annotation	Taxonomic Annotation	tRNA Scan	ePGDB Creation	MH0062_081223	doi:10.6084/m9.figshare.3477233	figshare	doi:10.6084/m9.figshare.c.3283562.v2	https://doi.org/10.6084/m9.figshare.c.3283562.v2	Control
MH0063	Data Processing	Quality Control	ORF Prediction	Functional Annotation	Taxonomic Annotation	tRNA Scan	ePGDB Creation	MH0063_090103	doi:10.6084/m9.figshare.3477239	figshare	doi:10.6084/m9.figshare.c.3283562.v2	https://doi.org/10.6084/m9.figshare.c.3283562.v2	Control
MH0064	Data Processing	Quality Control	ORF Prediction	Functional Annotation	Taxonomic Annotation	tRNA Scan	ePGDB Creation	MH0064_081223	doi:10.6084/m9.figshare.3477242	figshare	doi:10.6084/m9.figshare.c.3283562.v2	https://doi.org/10.6084/m9.figshare.c.3283562.v2	Control
MH0065	Data Processing	Quality Control	ORF Prediction	Functional Annotation	Taxonomic Annotation	tRNA Scan	ePGDB Creation	MH0065_081223	doi:10.6084/m9.figshare.3475916	figshare	doi:10.6084/m9.figshare.c.3283562.v2	https://doi.org/10.6084/m9.figshare.c.3283562.v2	Control
MH0066	Data Processing	Quality Control	ORF Prediction	Functional Annotation	Taxonomic Annotation	tRNA Scan	ePGDB Creation	MH0066_081223	doi:10.6084/m9.figshare.3477248	figshare	doi:10.6084/m9.figshare.c.3283562.v2	https://doi.org/10.6084/m9.figshare.c.3283562.v2	Control
MH0067	Data Processing	Quality Control	ORF Prediction	Functional Annotation	Taxonomic Annotation	tRNA Scan	ePGDB Creation	MH0067_090103	doi:10.6084/m9.figshare.3477251	figshare	doi:10.6084/m9.figshare.c.3283562.v2	https://doi.org/10.6084/m9.figshare.c.3283562.v2	Control
MH0068	Data Processing	Quality Control	ORF Prediction	Functional Annotation	Taxonomic Annotation	tRNA Scan	ePGDB Creation	MH0068_081223	doi:10.6084/m9.figshare.3477254	figshare	doi:10.6084/m9.figshare.c.3283562.v2	https://doi.org/10.6084/m9.figshare.c.3283562.v2	Control
MH0069	Data Processing	Quality Control	ORF Prediction	Functional Annotation	Taxonomic Annotation	tRNA Scan	ePGDB Creation	MH0069_081209	doi:10.6084/m9.figshare.3477257	figshare	doi:10.6084/m9.figshare.c.3283562.v2	https://doi.org/10.6084/m9.figshare.c.3283562.v2	Control
MH0070	Data Processing	Quality Control	ORF Prediction	Functional Annotation	Taxonomic Annotation	tRNA Scan	ePGDB Creation	MH0070_090104	doi:10.6084/m9.figshare.3477266	figshare	doi:10.6084/m9.figshare.c.3283562.v2	https://doi.org/10.6084/m9.figshare.c.3283562.v2	Control
MH0071	Data Processing	Quality Control	ORF Prediction	Functional Annotation	Taxonomic Annotation	tRNA Scan	ePGDB Creation	MH0071_090104	doi:10.6084/m9.figshare.3477269	figshare	doi:10.6084/m9.figshare.c.3283562.v2	https://doi.org/10.6084/m9.figshare.c.3283562.v2	Control
MH0072	Data Processing	Quality Control	ORF Prediction	Functional Annotation	Taxonomic Annotation	tRNA Scan	ePGDB Creation	MH0072_081223	doi:10.6084/m9.figshare.3478277	figshare	doi:10.6084/m9.figshare.c.3283562.v2	https://doi.org/10.6084/m9.figshare.c.3283562.v2	Control
MH0073	Data Processing	Quality Control	ORF Prediction	Functional Annotation	Taxonomic Annotation	tRNA Scan	ePGDB Creation	MH0073_081223	doi:10.6084/m9.figshare.3477272	figshare	doi:10.6084/m9.figshare.c.3283562.v2	https://doi.org/10.6084/m9.figshare.c.3283562.v2	Control
MH0074	Data Processing	Quality Control	ORF Prediction	Functional Annotation	Taxonomic Annotation	tRNA Scan	ePGDB Creation	MH0074_081223	doi:10.6084/m9.figshare.3475946	figshare	doi:10.6084/m9.figshare.c.3283562.v2	https://doi.org/10.6084/m9.figshare.c.3283562.v2	Control
MH0075	Data Processing	Quality Control	ORF Prediction	Functional Annotation	Taxonomic Annotation	tRNA Scan	ePGDB Creation	MH0075_090104	doi:10.6084/m9.figshare.3475949	figshare	doi:10.6084/m9.figshare.c.3283562.v2	https://doi.org/10.6084/m9.figshare.c.3283562.v2	Control
MH0076	Data Processing	Quality Control	ORF Prediction	Functional Annotation	Taxonomic Annotation	tRNA Scan	ePGDB Creation	MH0076_081223	doi:10.6084/m9.figshare.3477275	figshare	doi:10.6084/m9.figshare.c.3283562.v2	https://doi.org/10.6084/m9.figshare.c.3283562.v2	Control
MH0077	Data Processing	Quality Control	ORF Prediction	Functional Annotation	Taxonomic Annotation	tRNA Scan	ePGDB Creation	MH0077_081223	doi:10.6084/m9.figshare.3477278	figshare	doi:10.6084/m9.figshare.c.3283562.v2	https://doi.org/10.6084/m9.figshare.c.3283562.v2	Control
MH0078	Data Processing	Quality Control	ORF Prediction	Functional Annotation	Taxonomic Annotation	tRNA Scan	ePGDB Creation	MH0078_081222	doi:10.6084/m9.figshare.3478280	figshare	doi:10.6084/m9.figshare.c.3283562.v2	https://doi.org/10.6084/m9.figshare.c.3283562.v2	Control
MH0079	Data Processing	Quality Control	ORF Prediction	Functional Annotation	Taxonomic Annotation	tRNA Scan	ePGDB Creation	MH0079_090104	doi:10.6084/m9.figshare.3478283	figshare	doi:10.6084/m9.figshare.c.3283562.v2	https://doi.org/10.6084/m9.figshare.c.3283562.v2	Control
MH0080	Data Processing	Quality Control	ORF Prediction	Functional Annotation	Taxonomic Annotation	tRNA Scan	ePGDB Creation	MH0080_090109	doi:10.6084/m9.figshare.3478286	figshare	doi:10.6084/m9.figshare.c.3283562.v2	https://doi.org/10.6084/m9.figshare.c.3283562.v2	Control
MH0081	Data Processing	Quality Control	ORF Prediction	Functional Annotation	Taxonomic Annotation	tRNA Scan	ePGDB Creation	MH0081_090105	doi:10.6084/m9.figshare.3478289	figshare	doi:10.6084/m9.figshare.c.3283562.v2	https://doi.org/10.6084/m9.figshare.c.3283562.v2	Control
MH0082	Data Processing	Quality Control	ORF Prediction	Functional Annotation	Taxonomic Annotation	tRNA Scan	ePGDB Creation	MH0082_090105	doi:10.6084/m9.figshare.3478292	figshare	doi:10.6084/m9.figshare.c.3283562.v2	https://doi.org/10.6084/m9.figshare.c.3283562.v2	Control
MH0083	Data Processing	Quality Control	ORF Prediction	Functional Annotation	Taxonomic Annotation	tRNA Scan	ePGDB Creation	MH0083_090105	doi:10.6084/m9.figshare.3478295	figshare	doi:10.6084/m9.figshare.c.3283562.v2	https://doi.org/10.6084/m9.figshare.c.3283562.v2	Control
MH0084	Data Processing	Quality Control	ORF Prediction	Functional Annotation	Taxonomic Annotation	tRNA Scan	ePGDB Creation	MH0084_090109	doi:10.6084/m9.figshare.3478298	figshare	doi:10.6084/m9.figshare.c.3283562.v2	https://doi.org/10.6084/m9.figshare.c.3283562.v2	Control
MH0085	Data Processing	Quality Control	ORF Prediction	Functional Annotation	Taxonomic Annotation	tRNA Scan	ePGDB Creation	MH0085_081223	doi:10.6084/m9.figshare.3478301	figshare	doi:10.6084/m9.figshare.c.3283562.v2	https://doi.org/10.6084/m9.figshare.c.3283562.v2	Control
MH0086	Data Processing	Quality Control	ORF Prediction	Functional Annotation	Taxonomic Annotation	tRNA Scan	ePGDB Creation	MH0086_081223	doi:10.6084/m9.figshare.3478304	figshare	doi:10.6084/m9.figshare.c.3283562.v2	https://doi.org/10.6084/m9.figshare.c.3283562.v2	Control
NLF001	Data Processing	Quality Control	ORF Prediction	Functional Annotation	Taxonomic Annotation	tRNA Scan	ePGDB Creation	bgi-NLF001	doi:10.6084/m9.figshare.3477317	figshare	doi:10.6084/m9.figshare.c.3283562.v2	https://doi.org/10.6084/m9.figshare.c.3283562.v2	Control
NLF002	Data Processing	Quality Control	ORF Prediction	Functional Annotation	Taxonomic Annotation	tRNA Scan	ePGDB Creation	bgi-NLF002	doi:10.6084/m9.figshare.3477335	figshare	doi:10.6084/m9.figshare.c.3283562.v2	https://doi.org/10.6084/m9.figshare.c.3283562.v2	Control
NLF005	Data Processing	Quality Control	ORF Prediction	Functional Annotation	Taxonomic Annotation	tRNA Scan	ePGDB Creation	bgi-NLF005	doi:10.6084/m9.figshare.3477341	figshare	doi:10.6084/m9.figshare.c.3283562.v2	https://doi.org/10.6084/m9.figshare.c.3283562.v2	Control
NLF006	Data Processing	Quality Control	ORF Prediction	Functional Annotation	Taxonomic Annotation	tRNA Scan	ePGDB Creation	bgi-NLF006	doi:10.6084/m9.figshare.3477323	figshare	doi:10.6084/m9.figshare.c.3283562.v2	https://doi.org/10.6084/m9.figshare.c.3283562.v2	Control
NLF007	Data Processing	Quality Control	ORF Prediction	Functional Annotation	Taxonomic Annotation	tRNA Scan	ePGDB Creation	bgi-NLF007	doi:10.6084/m9.figshare.3477326	figshare	doi:10.6084/m9.figshare.c.3283562.v2	https://doi.org/10.6084/m9.figshare.c.3283562.v2	Control
NLF008	Data Processing	Quality Control	ORF Prediction	Functional Annotation	Taxonomic Annotation	tRNA Scan	ePGDB Creation	bgi-NLF008	doi:10.6084/m9.figshare.3477344	figshare	doi:10.6084/m9.figshare.c.3283562.v2	https://doi.org/10.6084/m9.figshare.c.3283562.v2	Control
NLF009	Data Processing	Quality Control	ORF Prediction	Functional Annotation	Taxonomic Annotation	tRNA Scan	ePGDB Creation	bgi-NLF009	doi:10.6084/m9.figshare.3477320	figshare	doi:10.6084/m9.figshare.c.3283562.v2	https://doi.org/10.6084/m9.figshare.c.3283562.v2	Control
NLF010	Data Processing	Quality Control	ORF Prediction	Functional Annotation	Taxonomic Annotation	tRNA Scan	ePGDB Creation	bgi-NLF010	doi:10.6084/m9.figshare.3477329	figshare	doi:10.6084/m9.figshare.c.3283562.v2	https://doi.org/10.6084/m9.figshare.c.3283562.v2	Control
NLF011	Data Processing	Quality Control	ORF Prediction	Functional Annotation	Taxonomic Annotation	tRNA Scan	ePGDB Creation	bgi-NLF011	doi:10.6084/m9.figshare.3477332	figshare	doi:10.6084/m9.figshare.c.3283562.v2	https://doi.org/10.6084/m9.figshare.c.3283562.v2	Control
NLF012	Data Processing	Quality Control	ORF Prediction	Functional Annotation	Taxonomic Annotation	tRNA Scan	ePGDB Creation	bgi-NLF012	doi:10.6084/m9.figshare.3477347	figshare	doi:10.6084/m9.figshare.c.3283562.v2	https://doi.org/10.6084/m9.figshare.c.3283562.v2	Control
NLF013	Data Processing	Quality Control	ORF Prediction	Functional Annotation	Taxonomic Annotation	tRNA Scan	ePGDB Creation	bgi-NLF013	doi:10.6084/m9.figshare.3477353	figshare	doi:10.6084/m9.figshare.c.3283562.v2	https://doi.org/10.6084/m9.figshare.c.3283562.v2	Control
NLF014	Data Processing	Quality Control	ORF Prediction	Functional Annotation	Taxonomic Annotation	tRNA Scan	ePGDB Creation	bgi-NLF014	doi:10.6084/m9.figshare.3477350	figshare	doi:10.6084/m9.figshare.c.3283562.v2	https://doi.org/10.6084/m9.figshare.c.3283562.v2	Control
NLF015	Data Processing	Quality Control	ORF Prediction	Functional Annotation	Taxonomic Annotation	tRNA Scan	ePGDB Creation	bgi-NLF015	doi:10.6084/m9.figshare.3477356	figshare	doi:10.6084/m9.figshare.c.3283562.v2	https://doi.org/10.6084/m9.figshare.c.3283562.v2	Control
NLM001	Data Processing	Quality Control	ORF Prediction	Functional Annotation	Taxonomic Annotation	tRNA Scan	ePGDB Creation	bgi-NLM001	doi:10.6084/m9.figshare.3477359	figshare	doi:10.6084/m9.figshare.c.3283562.v2	https://doi.org/10.6084/m9.figshare.c.3283562.v2	Control
NLM002	Data Processing	Quality Control	ORF Prediction	Functional Annotation	Taxonomic Annotation	tRNA Scan	ePGDB Creation	bgi-NLM002	doi:10.6084/m9.figshare.3477362	figshare	doi:10.6084/m9.figshare.c.3283562.v2	https://doi.org/10.6084/m9.figshare.c.3283562.v2	Control
NLM003	Data Processing	Quality Control	ORF Prediction	Functional Annotation	Taxonomic Annotation	tRNA Scan	ePGDB Creation	bgi-NLM003	doi:10.6084/m9.figshare.3477365	figshare	doi:10.6084/m9.figshare.c.3283562.v2	https://doi.org/10.6084/m9.figshare.c.3283562.v2	Control
NLM004	Data Processing	Quality Control	ORF Prediction	Functional Annotation	Taxonomic Annotation	tRNA Scan	ePGDB Creation	bgi-NLM004	doi:10.6084/m9.figshare.3477368	figshare	doi:10.6084/m9.figshare.c.3283562.v2	https://doi.org/10.6084/m9.figshare.c.3283562.v2	Control
NLM005	Data Processing	Quality Control	ORF Prediction	Functional Annotation	Taxonomic Annotation	tRNA Scan	ePGDB Creation	bgi-NLM005	doi:10.6084/m9.figshare.3477431	figshare	doi:10.6084/m9.figshare.c.3283562.v2	https://doi.org/10.6084/m9.figshare.c.3283562.v2	Control
NLM006	Data Processing	Quality Control	ORF Prediction	Functional Annotation	Taxonomic Annotation	tRNA Scan	ePGDB Creation	bgi-NLM006	doi:10.6084/m9.figshare.3477380	figshare	doi:10.6084/m9.figshare.c.3283562.v2	https://doi.org/10.6084/m9.figshare.c.3283562.v2	Control
NLM007	Data Processing	Quality Control	ORF Prediction	Functional Annotation	Taxonomic Annotation	tRNA Scan	ePGDB Creation	bgi-NLM007	doi:10.6084/m9.figshare.3477371	figshare	doi:10.6084/m9.figshare.c.3283562.v2	https://doi.org/10.6084/m9.figshare.c.3283562.v2	Control
NLM008	Data Processing	Quality Control	ORF Prediction	Functional Annotation	Taxonomic Annotation	tRNA Scan	ePGDB Creation	bgi-NLM008	doi:10.6084/m9.figshare.3477374	figshare	doi:10.6084/m9.figshare.c.3283562.v2	https://doi.org/10.6084/m9.figshare.c.3283562.v2	Control
NLM009	Data Processing	Quality Control	ORF Prediction	Functional Annotation	Taxonomic Annotation	tRNA Scan	ePGDB Creation	bgi-NLM009	doi:10.6084/m9.figshare.3477377	figshare	doi:10.6084/m9.figshare.c.3283562.v2	https://doi.org/10.6084/m9.figshare.c.3283562.v2	Control
NLM010	Data Processing	Quality Control	ORF Prediction	Functional Annotation	Taxonomic Annotation	tRNA Scan	ePGDB Creation	bgi-NLM010	doi:10.6084/m9.figshare.3477383	figshare	doi:10.6084/m9.figshare.c.3283562.v2	https://doi.org/10.6084/m9.figshare.c.3283562.v2	Control
NLM015	Data Processing	Quality Control	ORF Prediction	Functional Annotation	Taxonomic Annotation	tRNA Scan	ePGDB Creation	bgi-NLM015	doi:10.6084/m9.figshare.3477386	figshare	doi:10.6084/m9.figshare.c.3283562.v2	https://doi.org/10.6084/m9.figshare.c.3283562.v2	Control
NLM016	Data Processing	Quality Control	ORF Prediction	Functional Annotation	Taxonomic Annotation	tRNA Scan	ePGDB Creation	bgi-NLM016	doi:10.6084/m9.figshare.3477389	figshare	doi:10.6084/m9.figshare.c.3283562.v2	https://doi.org/10.6084/m9.figshare.c.3283562.v2	Control
NLM017	Data Processing	Quality Control	ORF Prediction	Functional Annotation	Taxonomic Annotation	tRNA Scan	ePGDB Creation	bgi-NLM017	doi:10.6084/m9.figshare.3477392	figshare	doi:10.6084/m9.figshare.c.3283562.v2	https://doi.org/10.6084/m9.figshare.c.3283562.v2	Control
NLM021	Data Processing	Quality Control	ORF Prediction	Functional Annotation	Taxonomic Annotation	tRNA Scan	ePGDB Creation	bgi-NLM021	doi:10.6084/m9.figshare.3477395	figshare	doi:10.6084/m9.figshare.c.3283562.v2	https://doi.org/10.6084/m9.figshare.c.3283562.v2	Control
NLM022	Data Processing	Quality Control	ORF Prediction	Functional Annotation	Taxonomic Annotation	tRNA Scan	ePGDB Creation	bgi-NLM022	doi:10.6084/m9.figshare.3477398	figshare	doi:10.6084/m9.figshare.c.3283562.v2	https://doi.org/10.6084/m9.figshare.c.3283562.v2	Control
NLM023	Data Processing	Quality Control	ORF Prediction	Functional Annotation	Taxonomic Annotation	tRNA Scan	ePGDB Creation	bgi-NLM023	doi:10.6084/m9.figshare.3477401	figshare	doi:10.6084/m9.figshare.c.3283562.v2	https://doi.org/10.6084/m9.figshare.c.3283562.v2	Control
NLM024	Data Processing	Quality Control	ORF Prediction	Functional Annotation	Taxonomic Annotation	tRNA Scan	ePGDB Creation	bgi-NLM024	doi:10.6084/m9.figshare.3477404	figshare	doi:10.6084/m9.figshare.c.3283562.v2	https://doi.org/10.6084/m9.figshare.c.3283562.v2	Control
NLM025	Data Processing	Quality Control	ORF Prediction	Functional Annotation	Taxonomic Annotation	tRNA Scan	ePGDB Creation	bgi-NLM025	doi:10.6084/m9.figshare.3477407	figshare	doi:10.6084/m9.figshare.c.3283562.v2	https://doi.org/10.6084/m9.figshare.c.3283562.v2	Control
NLM026	Data Processing	Quality Control	ORF Prediction	Functional Annotation	Taxonomic Annotation	tRNA Scan	ePGDB Creation	bgi-NLM026	doi:10.6084/m9.figshare.3477410	figshare	doi:10.6084/m9.figshare.c.3283562.v2	https://doi.org/10.6084/m9.figshare.c.3283562.v2	Control
NLM027	Data Processing	Quality Control	ORF Prediction	Functional Annotation	Taxonomic Annotation	tRNA Scan	ePGDB Creation	bgi-NLM027	doi:10.6084/m9.figshare.3477461	figshare	doi:10.6084/m9.figshare.c.3283562.v2	https://doi.org/10.6084/m9.figshare.c.3283562.v2	Control
NLM028	Data Processing	Quality Control	ORF Prediction	Functional Annotation	Taxonomic Annotation	tRNA Scan	ePGDB Creation	bgi-NLM028	doi:10.6084/m9.figshare.3477413	figshare	doi:10.6084/m9.figshare.c.3283562.v2	https://doi.org/10.6084/m9.figshare.c.3283562.v2	Control
NLM029	Data Processing	Quality Control	ORF Prediction	Functional Annotation	Taxonomic Annotation	tRNA Scan	ePGDB Creation	bgi-NLM029	doi:10.6084/m9.figshare.3477416	figshare	doi:10.6084/m9.figshare.c.3283562.v2	https://doi.org/10.6084/m9.figshare.c.3283562.v2	Control
NLM031	Data Processing	Quality Control	ORF Prediction	Functional Annotation	Taxonomic Annotation	tRNA Scan	ePGDB Creation	bgi-NLM031	doi:10.6084/m9.figshare.3477419	figshare	doi:10.6084/m9.figshare.c.3283562.v2	https://doi.org/10.6084/m9.figshare.c.3283562.v2	Control
NLM032	Data Processing	Quality Control	ORF Prediction	Functional Annotation	Taxonomic Annotation	tRNA Scan	ePGDB Creation	bgi-NLM032	doi:10.6084/m9.figshare.3477422	figshare	doi:10.6084/m9.figshare.c.3283562.v2	https://doi.org/10.6084/m9.figshare.c.3283562.v2	Control
NOF001	Data Processing	Quality Control	ORF Prediction	Functional Annotation	Taxonomic Annotation	tRNA Scan	ePGDB Creation	bgi-NOF001	doi:10.6084/m9.figshare.3477425	figshare	doi:10.6084/m9.figshare.c.3283562.v2	https://doi.org/10.6084/m9.figshare.c.3283562.v2	Control
NOF002	Data Processing	Quality Control	ORF Prediction	Functional Annotation	Taxonomic Annotation	tRNA Scan	ePGDB Creation	bgi-NOF002	doi:10.6084/m9.figshare.3477428	figshare	doi:10.6084/m9.figshare.c.3283562.v2	https://doi.org/10.6084/m9.figshare.c.3283562.v2	Control
NOF004	Data Processing	Quality Control	ORF Prediction	Functional Annotation	Taxonomic Annotation	tRNA Scan	ePGDB Creation	bgi-NOF004	doi:10.6084/m9.figshare.3477434	figshare	doi:10.6084/m9.figshare.c.3283562.v2	https://doi.org/10.6084/m9.figshare.c.3283562.v2	Control
NOF005	Data Processing	Quality Control	ORF Prediction	Functional Annotation	Taxonomic Annotation	tRNA Scan	ePGDB Creation	bgi-NOF005	doi:10.6084/m9.figshare.3477437	figshare	doi:10.6084/m9.figshare.c.3283562.v2	https://doi.org/10.6084/m9.figshare.c.3283562.v2	Control
NOF006	Data Processing	Quality Control	ORF Prediction	Functional Annotation	Taxonomic Annotation	tRNA Scan	ePGDB Creation	bgi-NOF006	doi:10.6084/m9.figshare.3477440	figshare	doi:10.6084/m9.figshare.c.3283562.v2	https://doi.org/10.6084/m9.figshare.c.3283562.v2	Control
NOF007	Data Processing	Quality Control	ORF Prediction	Functional Annotation	Taxonomic Annotation	tRNA Scan	ePGDB Creation	bgi-NOF007	doi:10.6084/m9.figshare.3477443	figshare	doi:10.6084/m9.figshare.c.3283562.v2	https://doi.org/10.6084/m9.figshare.c.3283562.v2	Control
NOF008	Data Processing	Quality Control	ORF Prediction	Functional Annotation	Taxonomic Annotation	tRNA Scan	ePGDB Creation	bgi-NOF008	doi:10.6084/m9.figshare.3477446	figshare	doi:10.6084/m9.figshare.c.3283562.v2	https://doi.org/10.6084/m9.figshare.c.3283562.v2	Control
NOF009	Data Processing	Quality Control	ORF Prediction	Functional Annotation	Taxonomic Annotation	tRNA Scan	ePGDB Creation	bgi-NOF009	doi:10.6084/m9.figshare.3477509	figshare	doi:10.6084/m9.figshare.c.3283562.v2	https://doi.org/10.6084/m9.figshare.c.3283562.v2	Control
NOF010	Data Processing	Quality Control	ORF Prediction	Functional Annotation	Taxonomic Annotation	tRNA Scan	ePGDB Creation	bgi-NOF010	doi:10.6084/m9.figshare.3477449	figshare	doi:10.6084/m9.figshare.c.3283562.v2	https://doi.org/10.6084/m9.figshare.c.3283562.v2	Control
NOF011	Data Processing	Quality Control	ORF Prediction	Functional Annotation	Taxonomic Annotation	tRNA Scan	ePGDB Creation	bgi-NOF011	doi:10.6084/m9.figshare.3477452	figshare	doi:10.6084/m9.figshare.c.3283562.v2	https://doi.org/10.6084/m9.figshare.c.3283562.v2	Control
NOF012	Data Processing	Quality Control	ORF Prediction	Functional Annotation	Taxonomic Annotation	tRNA Scan	ePGDB Creation	bgi-NOF012	doi:10.6084/m9.figshare.3477455	figshare	doi:10.6084/m9.figshare.c.3283562.v2	https://doi.org/10.6084/m9.figshare.c.3283562.v2	Control
NOF013	Data Processing	Quality Control	ORF Prediction	Functional Annotation	Taxonomic Annotation	tRNA Scan	ePGDB Creation	bgi-NOF013	doi:10.6084/m9.figshare.3477458	figshare	doi:10.6084/m9.figshare.c.3283562.v2	https://doi.org/10.6084/m9.figshare.c.3283562.v2	Control
NOF014	Data Processing	Quality Control	ORF Prediction	Functional Annotation	Taxonomic Annotation	tRNA Scan	ePGDB Creation	bgi-NOF014	doi:10.6084/m9.figshare.3477464	figshare	doi:10.6084/m9.figshare.c.3283562.v2	https://doi.org/10.6084/m9.figshare.c.3283562.v2	Control
NOM001	Data Processing	Quality Control	ORF Prediction	Functional Annotation	Taxonomic Annotation	tRNA Scan	ePGDB Creation	bgi-NOM001	doi:10.6084/m9.figshare.3477467	figshare	doi:10.6084/m9.figshare.c.3283562.v2	https://doi.org/10.6084/m9.figshare.c.3283562.v2	Control
NOM002	Data Processing	Quality Control	ORF Prediction	Functional Annotation	Taxonomic Annotation	tRNA Scan	ePGDB Creation	bgi-NOM002	doi:10.6084/m9.figshare.3477470	figshare	doi:10.6084/m9.figshare.c.3283562.v2	https://doi.org/10.6084/m9.figshare.c.3283562.v2	Control
NOM004	Data Processing	Quality Control	ORF Prediction	Functional Annotation	Taxonomic Annotation	tRNA Scan	ePGDB Creation	bgi-NOM004	doi:10.6084/m9.figshare.3477473	figshare	doi:10.6084/m9.figshare.c.3283562.v2	https://doi.org/10.6084/m9.figshare.c.3283562.v2	Control
NOM005	Data Processing	Quality Control	ORF Prediction	Functional Annotation	Taxonomic Annotation	tRNA Scan	ePGDB Creation	bgi-NOM005	doi:10.6084/m9.figshare.3477476	figshare	doi:10.6084/m9.figshare.c.3283562.v2	https://doi.org/10.6084/m9.figshare.c.3283562.v2	Control
NOM007	Data Processing	Quality Control	ORF Prediction	Functional Annotation	Taxonomic Annotation	tRNA Scan	ePGDB Creation	bgi-NOM007	doi:10.6084/m9.figshare.3477533	figshare	doi:10.6084/m9.figshare.c.3283562.v2	https://doi.org/10.6084/m9.figshare.c.3283562.v2	Control
NOM008	Data Processing	Quality Control	ORF Prediction	Functional Annotation	Taxonomic Annotation	tRNA Scan	ePGDB Creation	bgi-NOM008	doi:10.6084/m9.figshare.3477482	figshare	doi:10.6084/m9.figshare.c.3283562.v2	https://doi.org/10.6084/m9.figshare.c.3283562.v2	Control
NOM009	Data Processing	Quality Control	ORF Prediction	Functional Annotation	Taxonomic Annotation	tRNA Scan	ePGDB Creation	bgi-NOM009	doi:10.6084/m9.figshare.3477479	figshare	doi:10.6084/m9.figshare.c.3283562.v2	https://doi.org/10.6084/m9.figshare.c.3283562.v2	Control
NOM010	Data Processing	Quality Control	ORF Prediction	Functional Annotation	Taxonomic Annotation	tRNA Scan	ePGDB Creation	bgi-NOM010	doi:10.6084/m9.figshare.3477485	figshare	doi:10.6084/m9.figshare.c.3283562.v2	https://doi.org/10.6084/m9.figshare.c.3283562.v2	Control
NOM012	Data Processing	Quality Control	ORF Prediction	Functional Annotation	Taxonomic Annotation	tRNA Scan	ePGDB Creation	bgi-NOM012	doi:10.6084/m9.figshare.3477488	figshare	doi:10.6084/m9.figshare.c.3283562.v2	https://doi.org/10.6084/m9.figshare.c.3283562.v2	Control
NOM013	Data Processing	Quality Control	ORF Prediction	Functional Annotation	Taxonomic Annotation	tRNA Scan	ePGDB Creation	bgi-NOM013	doi:10.6084/m9.figshare.3477491	figshare	doi:10.6084/m9.figshare.c.3283562.v2	https://doi.org/10.6084/m9.figshare.c.3283562.v2	Control
NOM014	Data Processing	Quality Control	ORF Prediction	Functional Annotation	Taxonomic Annotation	tRNA Scan	ePGDB Creation	bgi-NOM014	doi:10.6084/m9.figshare.3477494	figshare	doi:10.6084/m9.figshare.c.3283562.v2	https://doi.org/10.6084/m9.figshare.c.3283562.v2	Control
NOM015	Data Processing	Quality Control	ORF Prediction	Functional Annotation	Taxonomic Annotation	tRNA Scan	ePGDB Creation	bgi-NOM015	doi:10.6084/m9.figshare.3477497	figshare	doi:10.6084/m9.figshare.c.3283562.v2	https://doi.org/10.6084/m9.figshare.c.3283562.v2	Control
NOM016	Data Processing	Quality Control	ORF Prediction	Functional Annotation	Taxonomic Annotation	tRNA Scan	ePGDB Creation	bgi-NOM016	doi:10.6084/m9.figshare.3477500	figshare	doi:10.6084/m9.figshare.c.3283562.v2	https://doi.org/10.6084/m9.figshare.c.3283562.v2	Control
NOM017	Data Processing	Quality Control	ORF Prediction	Functional Annotation	Taxonomic Annotation	tRNA Scan	ePGDB Creation	bgi-NOM017	doi:10.6084/m9.figshare.3477503	figshare	doi:10.6084/m9.figshare.c.3283562.v2	https://doi.org/10.6084/m9.figshare.c.3283562.v2	Control
NOM018	Data Processing	Quality Control	ORF Prediction	Functional Annotation	Taxonomic Annotation	tRNA Scan	ePGDB Creation	bgi-NOM018	doi:10.6084/m9.figshare.3477506	figshare	doi:10.6084/m9.figshare.c.3283562.v2	https://doi.org/10.6084/m9.figshare.c.3283562.v2	Control
NOM019	Data Processing	Quality Control	ORF Prediction	Functional Annotation	Taxonomic Annotation	tRNA Scan	ePGDB Creation	bgi-NOM019	doi:10.6084/m9.figshare.3477512	figshare	doi:10.6084/m9.figshare.c.3283562.v2	https://doi.org/10.6084/m9.figshare.c.3283562.v2	Control
NOM020	Data Processing	Quality Control	ORF Prediction	Functional Annotation	Taxonomic Annotation	tRNA Scan	ePGDB Creation	bgi-NOM020	doi:10.6084/m9.figshare.3477515	figshare	doi:10.6084/m9.figshare.c.3283562.v2	https://doi.org/10.6084/m9.figshare.c.3283562.v2	Control
NOM022	Data Processing	Quality Control	ORF Prediction	Functional Annotation	Taxonomic Annotation	tRNA Scan	ePGDB Creation	bgi-NOM022	doi:10.6084/m9.figshare.3477518	figshare	doi:10.6084/m9.figshare.c.3283562.v2	https://doi.org/10.6084/m9.figshare.c.3283562.v2	Control
NOM023	Data Processing	Quality Control	ORF Prediction	Functional Annotation	Taxonomic Annotation	tRNA Scan	ePGDB Creation	bgi-NOM023	doi:10.6084/m9.figshare.3477539	figshare	doi:10.6084/m9.figshare.c.3283562.v2	https://doi.org/10.6084/m9.figshare.c.3283562.v2	Control
NOM025	Data Processing	Quality Control	ORF Prediction	Functional Annotation	Taxonomic Annotation	tRNA Scan	ePGDB Creation	bgi-NOM025	doi:10.6084/m9.figshare.3477521	figshare	doi:10.6084/m9.figshare.c.3283562.v2	https://doi.org/10.6084/m9.figshare.c.3283562.v2	Control
NOM026	Data Processing	Quality Control	ORF Prediction	Functional Annotation	Taxonomic Annotation	tRNA Scan	ePGDB Creation	bgi-NOM026	doi:10.6084/m9.figshare.3477536	figshare	doi:10.6084/m9.figshare.c.3283562.v2	https://doi.org/10.6084/m9.figshare.c.3283562.v2	Control
NOM027	Data Processing	Quality Control	ORF Prediction	Functional Annotation	Taxonomic Annotation	tRNA Scan	ePGDB Creation	bgi-NOM027	doi:10.6084/m9.figshare.3477524	figshare	doi:10.6084/m9.figshare.c.3283562.v2	https://doi.org/10.6084/m9.figshare.c.3283562.v2	Control
NOM028	Data Processing	Quality Control	ORF Prediction	Functional Annotation	Taxonomic Annotation	tRNA Scan	ePGDB Creation	bgi-NOM028	doi:10.6084/m9.figshare.3477527	figshare	doi:10.6084/m9.figshare.c.3283562.v2	https://doi.org/10.6084/m9.figshare.c.3283562.v2	Control
NOM029	Data Processing	Quality Control	ORF Prediction	Functional Annotation	Taxonomic Annotation	tRNA Scan	ePGDB Creation	bgi-NOM029	doi:10.6084/m9.figshare.3477530	figshare	doi:10.6084/m9.figshare.c.3283562.v2	https://doi.org/10.6084/m9.figshare.c.3283562.v2	Control
O2_UC_1	Data Processing	Quality Control	ORF Prediction	Functional Annotation	Taxonomic Annotation	tRNA Scan	ePGDB Creation	O2.UC-1_090112	doi:10.6084/m9.figshare.3477542	figshare	doi:10.6084/m9.figshare.c.3283562.v2	https://doi.org/10.6084/m9.figshare.c.3283562.v2	Ulcerative_Colitis
O2_UC_11	Data Processing	Quality Control	ORF Prediction	Functional Annotation	Taxonomic Annotation	tRNA Scan	ePGDB Creation	O2.UC-11_090112	doi:10.6084/m9.figshare.3477566	figshare	doi:10.6084/m9.figshare.c.3283562.v2	https://doi.org/10.6084/m9.figshare.c.3283562.v2	Ulcerative_Colitis
O2_UC_12	Data Processing	Quality Control	ORF Prediction	Functional Annotation	Taxonomic Annotation	tRNA Scan	ePGDB Creation	O2.UC-12_090112	doi:10.6084/m9.figshare.3477548	figshare	doi:10.6084/m9.figshare.c.3283562.v2	https://doi.org/10.6084/m9.figshare.c.3283562.v2	Ulcerative_Colitis
O2_UC_13	Data Processing	Quality Control	ORF Prediction	Functional Annotation	Taxonomic Annotation	tRNA Scan	ePGDB Creation	O2.UC-13_090114	doi:10.6084/m9.figshare.3477554	figshare	doi:10.6084/m9.figshare.c.3283562.v2	https://doi.org/10.6084/m9.figshare.c.3283562.v2	Ulcerative_Colitis
O2_UC_14	Data Processing	Quality Control	ORF Prediction	Functional Annotation	Taxonomic Annotation	tRNA Scan	ePGDB Creation	O2.UC-14_090114	doi:10.6084/m9.figshare.3477551	figshare	doi:10.6084/m9.figshare.c.3283562.v2	https://doi.org/10.6084/m9.figshare.c.3283562.v2	Ulcerative_Colitis
O2_UC_16	Data Processing	Quality Control	ORF Prediction	Functional Annotation	Taxonomic Annotation	tRNA Scan	ePGDB Creation	O2.UC-16_090114	doi:10.6084/m9.figshare.3477560	figshare	doi:10.6084/m9.figshare.c.3283562.v2	https://doi.org/10.6084/m9.figshare.c.3283562.v2	Ulcerative_Colitis
O2_UC_17	Data Processing	Quality Control	ORF Prediction	Functional Annotation	Taxonomic Annotation	tRNA Scan	ePGDB Creation	O2.UC-17_090114	doi:10.6084/m9.figshare.3477569	figshare	doi:10.6084/m9.figshare.c.3283562.v2	https://doi.org/10.6084/m9.figshare.c.3283562.v2	Ulcerative_Colitis
O2_UC_18	Data Processing	Quality Control	ORF Prediction	Functional Annotation	Taxonomic Annotation	tRNA Scan	ePGDB Creation	O2.UC-18_090114	doi:10.6084/m9.figshare.3477572	figshare	doi:10.6084/m9.figshare.c.3283562.v2	https://doi.org/10.6084/m9.figshare.c.3283562.v2	Ulcerative_Colitis
O2_UC_19	Data Processing	Quality Control	ORF Prediction	Functional Annotation	Taxonomic Annotation	tRNA Scan	ePGDB Creation	O2.UC-19_090117	doi:10.6084/m9.figshare.3477575	figshare	doi:10.6084/m9.figshare.c.3283562.v2	https://doi.org/10.6084/m9.figshare.c.3283562.v2	Ulcerative_Colitis
O2_UC_20	Data Processing	Quality Control	ORF Prediction	Functional Annotation	Taxonomic Annotation	tRNA Scan	ePGDB Creation	O2.UC-20_090117	doi:10.6084/m9.figshare.3477590	figshare	doi:10.6084/m9.figshare.c.3283562.v2	https://doi.org/10.6084/m9.figshare.c.3283562.v2	Ulcerative_Colitis
O2_UC_21	Data Processing	Quality Control	ORF Prediction	Functional Annotation	Taxonomic Annotation	tRNA Scan	ePGDB Creation	O2.UC-21_090117	doi:10.6084/m9.figshare.3478319	figshare	doi:10.6084/m9.figshare.c.3283562.v2	https://doi.org/10.6084/m9.figshare.c.3283562.v2	Ulcerative_Colitis
O2_UC_22	Data Processing	Quality Control	ORF Prediction	Functional Annotation	Taxonomic Annotation	tRNA Scan	ePGDB Creation	O2.UC-22_090117	doi:10.6084/m9.figshare.3478310	figshare	doi:10.6084/m9.figshare.c.3283562.v2	https://doi.org/10.6084/m9.figshare.c.3283562.v2	Ulcerative_Colitis
O2_UC_23	Data Processing	Quality Control	ORF Prediction	Functional Annotation	Taxonomic Annotation	tRNA Scan	ePGDB Creation	O2.UC-23_090129	doi:10.6084/m9.figshare.3478313	figshare	doi:10.6084/m9.figshare.c.3283562.v2	https://doi.org/10.6084/m9.figshare.c.3283562.v2	Ulcerative_Colitis
O2_UC_24	Data Processing	Quality Control	ORF Prediction	Functional Annotation	Taxonomic Annotation	tRNA Scan	ePGDB Creation	O2.UC-24_090120	doi:10.6084/m9.figshare.3478316	figshare	doi:10.6084/m9.figshare.c.3283562.v2	https://doi.org/10.6084/m9.figshare.c.3283562.v2	Ulcerative_Colitis
O2_UC_4	Data Processing	Quality Control	ORF Prediction	Functional Annotation	Taxonomic Annotation	tRNA Scan	ePGDB Creation	O2.UC-4_090112	doi:10.6084/m9.figshare.3478322	figshare	doi:10.6084/m9.figshare.c.3283562.v2	https://doi.org/10.6084/m9.figshare.c.3283562.v2	Ulcerative_Colitis
SRS011061	Data Processing	Quality Control	ORF Prediction	Functional Annotation	Taxonomic Annotation	tRNA Scan	ePGDB Creation	SRS011061	doi:10.6084/m9.figshare.3478325	figshare	doi:10.6084/m9.figshare.c.3283562.v2	https://doi.org/10.6084/m9.figshare.c.3283562.v2	Control
SRS011084	Data Processing	Quality Control	ORF Prediction	Functional Annotation	Taxonomic Annotation	tRNA Scan	ePGDB Creation	SRS011084	doi:10.6084/m9.figshare.3478331	figshare	doi:10.6084/m9.figshare.c.3283562.v2	https://doi.org/10.6084/m9.figshare.c.3283562.v2	Control
SRS011134	Data Processing	Quality Control	ORF Prediction	Functional Annotation	Taxonomic Annotation	tRNA Scan	ePGDB Creation	SRS011134	doi:10.6084/m9.figshare.3478328	figshare	doi:10.6084/m9.figshare.c.3283562.v2	https://doi.org/10.6084/m9.figshare.c.3283562.v2	Control
SRS011239	Data Processing	Quality Control	ORF Prediction	Functional Annotation	Taxonomic Annotation	tRNA Scan	ePGDB Creation	SRS011239	doi:10.6084/m9.figshare.3478340	figshare	doi:10.6084/m9.figshare.c.3283562.v2	https://doi.org/10.6084/m9.figshare.c.3283562.v2	Control
SRS011271	Data Processing	Quality Control	ORF Prediction	Functional Annotation	Taxonomic Annotation	tRNA Scan	ePGDB Creation	SRS011271	doi:10.6084/m9.figshare.3478337	figshare	doi:10.6084/m9.figshare.c.3283562.v2	https://doi.org/10.6084/m9.figshare.c.3283562.v2	Control
SRS011302	Data Processing	Quality Control	ORF Prediction	Functional Annotation	Taxonomic Annotation	tRNA Scan	ePGDB Creation	SRS011302	doi:10.6084/m9.figshare.3478334	figshare	doi:10.6084/m9.figshare.c.3283562.v2	https://doi.org/10.6084/m9.figshare.c.3283562.v2	Control
SRS011405	Data Processing	Quality Control	ORF Prediction	Functional Annotation	Taxonomic Annotation	tRNA Scan	ePGDB Creation	SRS011405	doi:10.6084/m9.figshare.3478343	figshare	doi:10.6084/m9.figshare.c.3283562.v2	https://doi.org/10.6084/m9.figshare.c.3283562.v2	Control
SRS011452	Data Processing	Quality Control	ORF Prediction	Functional Annotation	Taxonomic Annotation	tRNA Scan	ePGDB Creation	SRS011452	doi:10.6084/m9.figshare.3478349	figshare	doi:10.6084/m9.figshare.c.3283562.v2	https://doi.org/10.6084/m9.figshare.c.3283562.v2	Control
SRS011529	Data Processing	Quality Control	ORF Prediction	Functional Annotation	Taxonomic Annotation	tRNA Scan	ePGDB Creation	SRS011529	doi:10.6084/m9.figshare.3478346	figshare	doi:10.6084/m9.figshare.c.3283562.v2	https://doi.org/10.6084/m9.figshare.c.3283562.v2	Control
SRS011586	Data Processing	Quality Control	ORF Prediction	Functional Annotation	Taxonomic Annotation	tRNA Scan	ePGDB Creation	SRS011586	doi:10.6084/m9.figshare.3478352	figshare	doi:10.6084/m9.figshare.c.3283562.v2	https://doi.org/10.6084/m9.figshare.c.3283562.v2	Control
SRS012273	Data Processing	Quality Control	ORF Prediction	Functional Annotation	Taxonomic Annotation	tRNA Scan	ePGDB Creation	SRS012273	doi:10.6084/m9.figshare.3478355	figshare	doi:10.6084/m9.figshare.c.3283562.v2	https://doi.org/10.6084/m9.figshare.c.3283562.v2	Control
SRS012902	Data Processing	Quality Control	ORF Prediction	Functional Annotation	Taxonomic Annotation	tRNA Scan	ePGDB Creation	SRS012902	doi:10.6084/m9.figshare.3478358	figshare	doi:10.6084/m9.figshare.c.3283562.v2	https://doi.org/10.6084/m9.figshare.c.3283562.v2	Control
SRS013158	Data Processing	Quality Control	ORF Prediction	Functional Annotation	Taxonomic Annotation	tRNA Scan	ePGDB Creation	SRS013158	doi:10.6084/m9.figshare.3478361	figshare	doi:10.6084/m9.figshare.c.3283562.v2	https://doi.org/10.6084/m9.figshare.c.3283562.v2	Control
SRS013476	Data Processing	Quality Control	ORF Prediction	Functional Annotation	Taxonomic Annotation	tRNA Scan	ePGDB Creation	SRS013476	doi:10.6084/m9.figshare.3478370	figshare	doi:10.6084/m9.figshare.c.3283562.v2	https://doi.org/10.6084/m9.figshare.c.3283562.v2	Control
SRS013521	Data Processing	Quality Control	ORF Prediction	Functional Annotation	Taxonomic Annotation	tRNA Scan	ePGDB Creation	SRS013521	doi:10.6084/m9.figshare.3478373	figshare	doi:10.6084/m9.figshare.c.3283562.v2	https://doi.org/10.6084/m9.figshare.c.3283562.v2	Control
SRS013687	Data Processing	Quality Control	ORF Prediction	Functional Annotation	Taxonomic Annotation	tRNA Scan	ePGDB Creation	SRS013687	doi:10.6084/m9.figshare.3478382	figshare	doi:10.6084/m9.figshare.c.3283562.v2	https://doi.org/10.6084/m9.figshare.c.3283562.v2	Control
SRS013800	Data Processing	Quality Control	ORF Prediction	Functional Annotation	Taxonomic Annotation	tRNA Scan	ePGDB Creation	SRS013800	doi:10.6084/m9.figshare.3478376	figshare	doi:10.6084/m9.figshare.c.3283562.v2	https://doi.org/10.6084/m9.figshare.c.3283562.v2	Control
SRS013951	Data Processing	Quality Control	ORF Prediction	Functional Annotation	Taxonomic Annotation	tRNA Scan	ePGDB Creation	SRS013951	doi:10.6084/m9.figshare.3478385	figshare	doi:10.6084/m9.figshare.c.3283562.v2	https://doi.org/10.6084/m9.figshare.c.3283562.v2	Control
SRS014235	Data Processing	Quality Control	ORF Prediction	Functional Annotation	Taxonomic Annotation	tRNA Scan	ePGDB Creation	SRS014235	doi:10.6084/m9.figshare.3478379	figshare	doi:10.6084/m9.figshare.c.3283562.v2	https://doi.org/10.6084/m9.figshare.c.3283562.v2	Control
SRS014287	Data Processing	Quality Control	ORF Prediction	Functional Annotation	Taxonomic Annotation	tRNA Scan	ePGDB Creation	SRS014287	doi:10.6084/m9.figshare.3478388	figshare	doi:10.6084/m9.figshare.c.3283562.v2	https://doi.org/10.6084/m9.figshare.c.3283562.v2	Control
SRS014313	Data Processing	Quality Control	ORF Prediction	Functional Annotation	Taxonomic Annotation	tRNA Scan	ePGDB Creation	SRS014313	doi:10.6084/m9.figshare.3478391	figshare	doi:10.6084/m9.figshare.c.3283562.v2	https://doi.org/10.6084/m9.figshare.c.3283562.v2	Control
SRS014459	Data Processing	Quality Control	ORF Prediction	Functional Annotation	Taxonomic Annotation	tRNA Scan	ePGDB Creation	SRS014459	doi:10.6084/m9.figshare.3478397	figshare	doi:10.6084/m9.figshare.c.3283562.v2	https://doi.org/10.6084/m9.figshare.c.3283562.v2	Control
SRS014613	Data Processing	Quality Control	ORF Prediction	Functional Annotation	Taxonomic Annotation	tRNA Scan	ePGDB Creation	SRS014613	doi:10.6084/m9.figshare.3478400	figshare	doi:10.6084/m9.figshare.c.3283562.v2	https://doi.org/10.6084/m9.figshare.c.3283562.v2	Control
SRS014683	Data Processing	Quality Control	ORF Prediction	Functional Annotation	Taxonomic Annotation	tRNA Scan	ePGDB Creation	SRS014683	doi:10.6084/m9.figshare.3478394	figshare	doi:10.6084/m9.figshare.c.3283562.v2	https://doi.org/10.6084/m9.figshare.c.3283562.v2	Control
SRS014923_scaffolds	Data Processing	Quality Control	ORF Prediction	Functional Annotation	Taxonomic Annotation	tRNA Scan	ePGDB Creation	SRS014923	doi:10.6084/m9.figshare.3478406	figshare	doi:10.6084/m9.figshare.c.3283562.v2	https://doi.org/10.6084/m9.figshare.c.3283562.v2	Control
SRS014979_scaffolds	Data Processing	Quality Control	ORF Prediction	Functional Annotation	Taxonomic Annotation	tRNA Scan	ePGDB Creation	SRS014979	doi:10.6084/m9.figshare.3478403	figshare	doi:10.6084/m9.figshare.c.3283562.v2	https://doi.org/10.6084/m9.figshare.c.3283562.v2	Control
SRS015065	Data Processing	Quality Control	ORF Prediction	Functional Annotation	Taxonomic Annotation	tRNA Scan	ePGDB Creation	SRS015065	doi:10.6084/m9.figshare.3478409	figshare	doi:10.6084/m9.figshare.c.3283562.v2	https://doi.org/10.6084/m9.figshare.c.3283562.v2	Control
SRS015133_scaffolds	Data Processing	Quality Control	ORF Prediction	Functional Annotation	Taxonomic Annotation	tRNA Scan	ePGDB Creation	SRS015133	doi:10.6084/m9.figshare.3478412	figshare	doi:10.6084/m9.figshare.c.3283562.v2	https://doi.org/10.6084/m9.figshare.c.3283562.v2	Control
SRS015190	Data Processing	Quality Control	ORF Prediction	Functional Annotation	Taxonomic Annotation	tRNA Scan	ePGDB Creation	SRS015190	doi:10.6084/m9.figshare.3478418	figshare	doi:10.6084/m9.figshare.c.3283562.v2	https://doi.org/10.6084/m9.figshare.c.3283562.v2	Control
SRS015217	Data Processing	Quality Control	ORF Prediction	Functional Annotation	Taxonomic Annotation	tRNA Scan	ePGDB Creation	SRS015217	doi:10.6084/m9.figshare.3478415	figshare	doi:10.6084/m9.figshare.c.3283562.v2	https://doi.org/10.6084/m9.figshare.c.3283562.v2	Control
SRS015264	Data Processing	Quality Control	ORF Prediction	Functional Annotation	Taxonomic Annotation	tRNA Scan	ePGDB Creation	SRS015264	doi:10.6084/m9.figshare.3478424	figshare	doi:10.6084/m9.figshare.c.3283562.v2	https://doi.org/10.6084/m9.figshare.c.3283562.v2	Control
SRS015369	Data Processing	Quality Control	ORF Prediction	Functional Annotation	Taxonomic Annotation	tRNA Scan	ePGDB Creation	SRS015369	doi:10.6084/m9.figshare.3478427	figshare	doi:10.6084/m9.figshare.c.3283562.v2	https://doi.org/10.6084/m9.figshare.c.3283562.v2	Control
SRS015578	Data Processing	Quality Control	ORF Prediction	Functional Annotation	Taxonomic Annotation	tRNA Scan	ePGDB Creation	SRS015578	doi:10.6084/m9.figshare.3478430	figshare	doi:10.6084/m9.figshare.c.3283562.v2	https://doi.org/10.6084/m9.figshare.c.3283562.v2	Control
SRS015663	Data Processing	Quality Control	ORF Prediction	Functional Annotation	Taxonomic Annotation	tRNA Scan	ePGDB Creation	SRS015663	doi:10.6084/m9.figshare.3478433	figshare	doi:10.6084/m9.figshare.c.3283562.v2	https://doi.org/10.6084/m9.figshare.c.3283562.v2	Control
SRS015782_scaffolds	Data Processing	Quality Control	ORF Prediction	Functional Annotation	Taxonomic Annotation	tRNA Scan	ePGDB Creation	SRS015782	doi:10.6084/m9.figshare.3478439	figshare	doi:10.6084/m9.figshare.c.3283562.v2	https://doi.org/10.6084/m9.figshare.c.3283562.v2	Control
SRS015794	Data Processing	Quality Control	ORF Prediction	Functional Annotation	Taxonomic Annotation	tRNA Scan	ePGDB Creation	SRS015794	doi:10.6084/m9.figshare.3478442	figshare	doi:10.6084/m9.figshare.c.3283562.v2	https://doi.org/10.6084/m9.figshare.c.3283562.v2	Control
SRS015854	Data Processing	Quality Control	ORF Prediction	Functional Annotation	Taxonomic Annotation	tRNA Scan	ePGDB Creation	SRS015854	doi:10.6084/m9.figshare.3478445	figshare	doi:10.6084/m9.figshare.c.3283562.v2	https://doi.org/10.6084/m9.figshare.c.3283562.v2	Control
SRS015960	Data Processing	Quality Control	ORF Prediction	Functional Annotation	Taxonomic Annotation	tRNA Scan	ePGDB Creation	SRS015960	doi:10.6084/m9.figshare.3478463	figshare	doi:10.6084/m9.figshare.c.3283562.v2	https://doi.org/10.6084/m9.figshare.c.3283562.v2	Control
SRS016018	Data Processing	Quality Control	ORF Prediction	Functional Annotation	Taxonomic Annotation	tRNA Scan	ePGDB Creation	SRS016018	doi:10.6084/m9.figshare.3478448	figshare	doi:10.6084/m9.figshare.c.3283562.v2	https://doi.org/10.6084/m9.figshare.c.3283562.v2	Control
SRS016056	Data Processing	Quality Control	ORF Prediction	Functional Annotation	Taxonomic Annotation	tRNA Scan	ePGDB Creation	SRS016056	doi:10.6084/m9.figshare.3478451	figshare	doi:10.6084/m9.figshare.c.3283562.v2	https://doi.org/10.6084/m9.figshare.c.3283562.v2	Control
SRS016095_scaffolds	Data Processing	Quality Control	ORF Prediction	Functional Annotation	Taxonomic Annotation	tRNA Scan	ePGDB Creation	SRS016095	doi:10.6084/m9.figshare.3478454	figshare	doi:10.6084/m9.figshare.c.3283562.v2	https://doi.org/10.6084/m9.figshare.c.3283562.v2	Control
SRS016203	Data Processing	Quality Control	ORF Prediction	Functional Annotation	Taxonomic Annotation	tRNA Scan	ePGDB Creation	SRS016203	doi:10.6084/m9.figshare.3478457	figshare	doi:10.6084/m9.figshare.c.3283562.v2	https://doi.org/10.6084/m9.figshare.c.3283562.v2	Control
SRS016267	Data Processing	Quality Control	ORF Prediction	Functional Annotation	Taxonomic Annotation	tRNA Scan	ePGDB Creation	SRS016267	doi:10.6084/m9.figshare.3478460	figshare	doi:10.6084/m9.figshare.c.3283562.v2	https://doi.org/10.6084/m9.figshare.c.3283562.v2	Control
SRS016335	Data Processing	Quality Control	ORF Prediction	Functional Annotation	Taxonomic Annotation	tRNA Scan	ePGDB Creation	SRS016335	doi:10.6084/m9.figshare.3478490	figshare	doi:10.6084/m9.figshare.c.3283562.v2	https://doi.org/10.6084/m9.figshare.c.3283562.v2	Control
SRS016495	Data Processing	Quality Control	ORF Prediction	Functional Annotation	Taxonomic Annotation	tRNA Scan	ePGDB Creation	SRS016495	doi:10.6084/m9.figshare.3478466	figshare	doi:10.6084/m9.figshare.c.3283562.v2	https://doi.org/10.6084/m9.figshare.c.3283562.v2	Control
SRS016517_scaffolds	Data Processing	Quality Control	ORF Prediction	Functional Annotation	Taxonomic Annotation	tRNA Scan	ePGDB Creation	SRS016517	doi:10.6084/m9.figshare.3478469	figshare	doi:10.6084/m9.figshare.c.3283562.v2	https://doi.org/10.6084/m9.figshare.c.3283562.v2	Control
SRS016585	Data Processing	Quality Control	ORF Prediction	Functional Annotation	Taxonomic Annotation	tRNA Scan	ePGDB Creation	SRS016585	doi:10.6084/m9.figshare.3478472	figshare	doi:10.6084/m9.figshare.c.3283562.v2	https://doi.org/10.6084/m9.figshare.c.3283562.v2	Control
SRS016753	Data Processing	Quality Control	ORF Prediction	Functional Annotation	Taxonomic Annotation	tRNA Scan	ePGDB Creation	SRS016753	doi:10.6084/m9.figshare.3478475	figshare	doi:10.6084/m9.figshare.c.3283562.v2	https://doi.org/10.6084/m9.figshare.c.3283562.v2	Control
SRS016954	Data Processing	Quality Control	ORF Prediction	Functional Annotation	Taxonomic Annotation	tRNA Scan	ePGDB Creation	SRS016954	doi:10.6084/m9.figshare.3478478	figshare	doi:10.6084/m9.figshare.c.3283562.v2	https://doi.org/10.6084/m9.figshare.c.3283562.v2	Control
SRS016989	Data Processing	Quality Control	ORF Prediction	Functional Annotation	Taxonomic Annotation	tRNA Scan	ePGDB Creation	SRS016989	doi:10.6084/m9.figshare.3478487	figshare	doi:10.6084/m9.figshare.c.3283562.v2	https://doi.org/10.6084/m9.figshare.c.3283562.v2	Control
SRS017103_scaffolds	Data Processing	Quality Control	ORF Prediction	Functional Annotation	Taxonomic Annotation	tRNA Scan	ePGDB Creation	SRS017103	doi:10.6084/m9.figshare.3478484	figshare	doi:10.6084/m9.figshare.c.3283562.v2	https://doi.org/10.6084/m9.figshare.c.3283562.v2	Control
SRS017191	Data Processing	Quality Control	ORF Prediction	Functional Annotation	Taxonomic Annotation	tRNA Scan	ePGDB Creation	SRS017191	doi:10.6084/m9.figshare.3478499	figshare	doi:10.6084/m9.figshare.c.3283562.v2	https://doi.org/10.6084/m9.figshare.c.3283562.v2	Control
SRS017247	Data Processing	Quality Control	ORF Prediction	Functional Annotation	Taxonomic Annotation	tRNA Scan	ePGDB Creation	SRS017247	doi:10.6084/m9.figshare.3478496	figshare	doi:10.6084/m9.figshare.c.3283562.v2	https://doi.org/10.6084/m9.figshare.c.3283562.v2	Control
SRS017307	Data Processing	Quality Control	ORF Prediction	Functional Annotation	Taxonomic Annotation	tRNA Scan	ePGDB Creation	SRS017307	doi:10.6084/m9.figshare.3478493	figshare	doi:10.6084/m9.figshare.c.3283562.v2	https://doi.org/10.6084/m9.figshare.c.3283562.v2	Control
SRS017433	Data Processing	Quality Control	ORF Prediction	Functional Annotation	Taxonomic Annotation	tRNA Scan	ePGDB Creation	SRS017433	doi:10.6084/m9.figshare.3478502	figshare	doi:10.6084/m9.figshare.c.3283562.v2	https://doi.org/10.6084/m9.figshare.c.3283562.v2	Control
SRS017521	Data Processing	Quality Control	ORF Prediction	Functional Annotation	Taxonomic Annotation	tRNA Scan	ePGDB Creation	SRS017521	doi:10.6084/m9.figshare.3478505	figshare	doi:10.6084/m9.figshare.c.3283562.v2	https://doi.org/10.6084/m9.figshare.c.3283562.v2	Control
SRS017701	Data Processing	Quality Control	ORF Prediction	Functional Annotation	Taxonomic Annotation	tRNA Scan	ePGDB Creation	SRS017701	doi:10.6084/m9.figshare.3478508	figshare	doi:10.6084/m9.figshare.c.3283562.v2	https://doi.org/10.6084/m9.figshare.c.3283562.v2	Control
SRS017821	Data Processing	Quality Control	ORF Prediction	Functional Annotation	Taxonomic Annotation	tRNA Scan	ePGDB Creation	SRS017821	doi:10.6084/m9.figshare.3478529	figshare	doi:10.6084/m9.figshare.c.3283562.v2	https://doi.org/10.6084/m9.figshare.c.3283562.v2	Control
SRS018133	Data Processing	Quality Control	ORF Prediction	Functional Annotation	Taxonomic Annotation	tRNA Scan	ePGDB Creation	SRS018133	doi:10.6084/m9.figshare.3478511	figshare	doi:10.6084/m9.figshare.c.3283562.v2	https://doi.org/10.6084/m9.figshare.c.3283562.v2	Control
SRS018313	Data Processing	Quality Control	ORF Prediction	Functional Annotation	Taxonomic Annotation	tRNA Scan	ePGDB Creation	SRS018313	doi:10.6084/m9.figshare.3478514	figshare	doi:10.6084/m9.figshare.c.3283562.v2	https://doi.org/10.6084/m9.figshare.c.3283562.v2	Control
SRS018351	Data Processing	Quality Control	ORF Prediction	Functional Annotation	Taxonomic Annotation	tRNA Scan	ePGDB Creation	SRS018351	doi:10.6084/m9.figshare.3478535	figshare	doi:10.6084/m9.figshare.c.3283562.v2	https://doi.org/10.6084/m9.figshare.c.3283562.v2	Control
SRS018427	Data Processing	Quality Control	ORF Prediction	Functional Annotation	Taxonomic Annotation	tRNA Scan	ePGDB Creation	SRS018427	doi:10.6084/m9.figshare.3478517	figshare	doi:10.6084/m9.figshare.c.3283562.v2	https://doi.org/10.6084/m9.figshare.c.3283562.v2	Control
SRS018575	Data Processing	Quality Control	ORF Prediction	Functional Annotation	Taxonomic Annotation	tRNA Scan	ePGDB Creation	SRS018575	doi:10.6084/m9.figshare.3478520	figshare	doi:10.6084/m9.figshare.c.3283562.v2	https://doi.org/10.6084/m9.figshare.c.3283562.v2	Control
SRS018656	Data Processing	Quality Control	ORF Prediction	Functional Annotation	Taxonomic Annotation	tRNA Scan	ePGDB Creation	SRS018656	doi:10.6084/m9.figshare.3478526	figshare	doi:10.6084/m9.figshare.c.3283562.v2	https://doi.org/10.6084/m9.figshare.c.3283562.v2	Control
SRS018817	Data Processing	Quality Control	ORF Prediction	Functional Annotation	Taxonomic Annotation	tRNA Scan	ePGDB Creation	SRS018817	doi:10.6084/m9.figshare.3478523	figshare	doi:10.6084/m9.figshare.c.3283562.v2	https://doi.org/10.6084/m9.figshare.c.3283562.v2	Control
SRS019030	Data Processing	Quality Control	ORF Prediction	Functional Annotation	Taxonomic Annotation	tRNA Scan	ePGDB Creation	SRS019030	doi:10.6084/m9.figshare.3478541	figshare	doi:10.6084/m9.figshare.c.3283562.v2	https://doi.org/10.6084/m9.figshare.c.3283562.v2	Control
SRS019161	Data Processing	Quality Control	ORF Prediction	Functional Annotation	Taxonomic Annotation	tRNA Scan	ePGDB Creation	SRS019161	doi:10.6084/m9.figshare.3478553	figshare	doi:10.6084/m9.figshare.c.3283562.v2	https://doi.org/10.6084/m9.figshare.c.3283562.v2	Control
SRS019267	Data Processing	Quality Control	ORF Prediction	Functional Annotation	Taxonomic Annotation	tRNA Scan	ePGDB Creation	SRS019267	doi:10.6084/m9.figshare.3478547	figshare	doi:10.6084/m9.figshare.c.3283562.v2	https://doi.org/10.6084/m9.figshare.c.3283562.v2	Control
SRS019397	Data Processing	Quality Control	ORF Prediction	Functional Annotation	Taxonomic Annotation	tRNA Scan	ePGDB Creation	SRS019397	doi:10.6084/m9.figshare.3478538	figshare	doi:10.6084/m9.figshare.c.3283562.v2	https://doi.org/10.6084/m9.figshare.c.3283562.v2	Control
SRS019582	Data Processing	Quality Control	ORF Prediction	Functional Annotation	Taxonomic Annotation	tRNA Scan	ePGDB Creation	SRS019582	doi:10.6084/m9.figshare.3478544	figshare	doi:10.6084/m9.figshare.c.3283562.v2	https://doi.org/10.6084/m9.figshare.c.3283562.v2	Control
SRS019601	Data Processing	Quality Control	ORF Prediction	Functional Annotation	Taxonomic Annotation	tRNA Scan	ePGDB Creation	SRS019601	doi:10.6084/m9.figshare.3478550	figshare	doi:10.6084/m9.figshare.c.3283562.v2	https://doi.org/10.6084/m9.figshare.c.3283562.v2	Control
SRS019685	Data Processing	Quality Control	ORF Prediction	Functional Annotation	Taxonomic Annotation	tRNA Scan	ePGDB Creation	SRS019685	doi:10.6084/m9.figshare.3478556	figshare	doi:10.6084/m9.figshare.c.3283562.v2	https://doi.org/10.6084/m9.figshare.c.3283562.v2	Control
SRS019787	Data Processing	Quality Control	ORF Prediction	Functional Annotation	Taxonomic Annotation	tRNA Scan	ePGDB Creation	SRS019787	doi:10.6084/m9.figshare.3478559	figshare	doi:10.6084/m9.figshare.c.3283562.v2	https://doi.org/10.6084/m9.figshare.c.3283562.v2	Control
SRS019910	Data Processing	Quality Control	ORF Prediction	Functional Annotation	Taxonomic Annotation	tRNA Scan	ePGDB Creation	SRS019910	doi:10.6084/m9.figshare.3478565	figshare	doi:10.6084/m9.figshare.c.3283562.v2	https://doi.org/10.6084/m9.figshare.c.3283562.v2	Control
SRS019968	Data Processing	Quality Control	ORF Prediction	Functional Annotation	Taxonomic Annotation	tRNA Scan	ePGDB Creation	SRS019968	doi:10.6084/m9.figshare.3478562	figshare	doi:10.6084/m9.figshare.c.3283562.v2	https://doi.org/10.6084/m9.figshare.c.3283562.v2	Control
SRS020233	Data Processing	Quality Control	ORF Prediction	Functional Annotation	Taxonomic Annotation	tRNA Scan	ePGDB Creation	SRS020233	doi:10.6084/m9.figshare.3478568	figshare	doi:10.6084/m9.figshare.c.3283562.v2	https://doi.org/10.6084/m9.figshare.c.3283562.v2	Control
SRS020328	Data Processing	Quality Control	ORF Prediction	Functional Annotation	Taxonomic Annotation	tRNA Scan	ePGDB Creation	SRS020328	doi:10.6084/m9.figshare.3478571	figshare	doi:10.6084/m9.figshare.c.3283562.v2	https://doi.org/10.6084/m9.figshare.c.3283562.v2	Control
SRS020869	Data Processing	Quality Control	ORF Prediction	Functional Annotation	Taxonomic Annotation	tRNA Scan	ePGDB Creation	SRS020869	doi:10.6084/m9.figshare.3478580	figshare	doi:10.6084/m9.figshare.c.3283562.v2	https://doi.org/10.6084/m9.figshare.c.3283562.v2	Control
SRS021484	Data Processing	Quality Control	ORF Prediction	Functional Annotation	Taxonomic Annotation	tRNA Scan	ePGDB Creation	SRS021484	doi:10.6084/m9.figshare.3478574	figshare	doi:10.6084/m9.figshare.c.3283562.v2	https://doi.org/10.6084/m9.figshare.c.3283562.v2	Control
SRS021948	Data Processing	Quality Control	ORF Prediction	Functional Annotation	Taxonomic Annotation	tRNA Scan	ePGDB Creation	SRS021948	doi:10.6084/m9.figshare.3478583	figshare	doi:10.6084/m9.figshare.c.3283562.v2	https://doi.org/10.6084/m9.figshare.c.3283562.v2	Control
SRS022071	Data Processing	Quality Control	ORF Prediction	Functional Annotation	Taxonomic Annotation	tRNA Scan	ePGDB Creation	SRS022071	doi:10.6084/m9.figshare.3478589	figshare	doi:10.6084/m9.figshare.c.3283562.v2	https://doi.org/10.6084/m9.figshare.c.3283562.v2	Control
SRS022137	Data Processing	Quality Control	ORF Prediction	Functional Annotation	Taxonomic Annotation	tRNA Scan	ePGDB Creation	SRS022137	doi:10.6084/m9.figshare.3478586	figshare	doi:10.6084/m9.figshare.c.3283562.v2	https://doi.org/10.6084/m9.figshare.c.3283562.v2	Control
SRS022524	Data Processing	Quality Control	ORF Prediction	Functional Annotation	Taxonomic Annotation	tRNA Scan	ePGDB Creation	SRS022524	doi:10.6084/m9.figshare.3478604	figshare	doi:10.6084/m9.figshare.c.3283562.v2	https://doi.org/10.6084/m9.figshare.c.3283562.v2	Control
SRS022609	Data Processing	Quality Control	ORF Prediction	Functional Annotation	Taxonomic Annotation	tRNA Scan	ePGDB Creation	SRS022609	doi:10.6084/m9.figshare.3478592	figshare	doi:10.6084/m9.figshare.c.3283562.v2	https://doi.org/10.6084/m9.figshare.c.3283562.v2	Control
SRS022713	Data Processing	Quality Control	ORF Prediction	Functional Annotation	Taxonomic Annotation	tRNA Scan	ePGDB Creation	SRS022713	doi:10.6084/m9.figshare.3478601	figshare	doi:10.6084/m9.figshare.c.3283562.v2	https://doi.org/10.6084/m9.figshare.c.3283562.v2	Control
SRS023176_scaffolds	Data Processing	Quality Control	ORF Prediction	Functional Annotation	Taxonomic Annotation	tRNA Scan	ePGDB Creation	SRS023176	doi:10.6084/m9.figshare.3478598	figshare	doi:10.6084/m9.figshare.c.3283562.v2	https://doi.org/10.6084/m9.figshare.c.3283562.v2	Control
SRS023346	Data Processing	Quality Control	ORF Prediction	Functional Annotation	Taxonomic Annotation	tRNA Scan	ePGDB Creation	SRS023346	doi:10.6084/m9.figshare.3478613	figshare	doi:10.6084/m9.figshare.c.3283562.v2	https://doi.org/10.6084/m9.figshare.c.3283562.v2	Control
SRS023526	Data Processing	Quality Control	ORF Prediction	Functional Annotation	Taxonomic Annotation	tRNA Scan	ePGDB Creation	SRS023526	doi:10.6084/m9.figshare.3478607	figshare	doi:10.6084/m9.figshare.c.3283562.v2	https://doi.org/10.6084/m9.figshare.c.3283562.v2	Control
SRS023583	Data Processing	Quality Control	ORF Prediction	Functional Annotation	Taxonomic Annotation	tRNA Scan	ePGDB Creation	SRS023583	doi:10.6084/m9.figshare.3478622	figshare	doi:10.6084/m9.figshare.c.3283562.v2	https://doi.org/10.6084/m9.figshare.c.3283562.v2	Control
SRS023829	Data Processing	Quality Control	ORF Prediction	Functional Annotation	Taxonomic Annotation	tRNA Scan	ePGDB Creation	SRS023829	doi:10.6084/m9.figshare.3478610	figshare	doi:10.6084/m9.figshare.c.3283562.v2	https://doi.org/10.6084/m9.figshare.c.3283562.v2	Control
SRS023914	Data Processing	Quality Control	ORF Prediction	Functional Annotation	Taxonomic Annotation	tRNA Scan	ePGDB Creation	SRS023914	doi:10.6084/m9.figshare.3478616	figshare	doi:10.6084/m9.figshare.c.3283562.v2	https://doi.org/10.6084/m9.figshare.c.3283562.v2	Control
SRS023971	Data Processing	Quality Control	ORF Prediction	Functional Annotation	Taxonomic Annotation	tRNA Scan	ePGDB Creation	SRS023971	doi:10.6084/m9.figshare.3478619	figshare	doi:10.6084/m9.figshare.c.3283562.v2	https://doi.org/10.6084/m9.figshare.c.3283562.v2	Control
SRS024009	Data Processing	Quality Control	ORF Prediction	Functional Annotation	Taxonomic Annotation	tRNA Scan	ePGDB Creation	SRS024009	doi:10.6084/m9.figshare.3478643	figshare	doi:10.6084/m9.figshare.c.3283562.v2	https://doi.org/10.6084/m9.figshare.c.3283562.v2	Control
SRS024075	Data Processing	Quality Control	ORF Prediction	Functional Annotation	Taxonomic Annotation	tRNA Scan	ePGDB Creation	SRS024075	doi:10.6084/m9.figshare.3478628	figshare	doi:10.6084/m9.figshare.c.3283562.v2	https://doi.org/10.6084/m9.figshare.c.3283562.v2	Control
SRS024132	Data Processing	Quality Control	ORF Prediction	Functional Annotation	Taxonomic Annotation	tRNA Scan	ePGDB Creation	SRS024132	doi:10.6084/m9.figshare.3478637	figshare	doi:10.6084/m9.figshare.c.3283562.v2	https://doi.org/10.6084/m9.figshare.c.3283562.v2	Control
SRS024265	Data Processing	Quality Control	ORF Prediction	Functional Annotation	Taxonomic Annotation	tRNA Scan	ePGDB Creation	SRS024265	doi:10.6084/m9.figshare.3478646	figshare	doi:10.6084/m9.figshare.c.3283562.v2	https://doi.org/10.6084/m9.figshare.c.3283562.v2	Control
SRS024331	Data Processing	Quality Control	ORF Prediction	Functional Annotation	Taxonomic Annotation	tRNA Scan	ePGDB Creation	SRS024331	doi:10.6084/m9.figshare.3478640	figshare	doi:10.6084/m9.figshare.c.3283562.v2	https://doi.org/10.6084/m9.figshare.c.3283562.v2	Control
SRS024388	Data Processing	Quality Control	ORF Prediction	Functional Annotation	Taxonomic Annotation	tRNA Scan	ePGDB Creation	SRS024388	doi:10.6084/m9.figshare.3478625	figshare	doi:10.6084/m9.figshare.c.3283562.v2	https://doi.org/10.6084/m9.figshare.c.3283562.v2	Control
SRS024435	Data Processing	Quality Control	ORF Prediction	Functional Annotation	Taxonomic Annotation	tRNA Scan	ePGDB Creation	SRS024435	doi:10.6084/m9.figshare.3478631	figshare	doi:10.6084/m9.figshare.c.3283562.v2	https://doi.org/10.6084/m9.figshare.c.3283562.v2	Control
SRS024549	Data Processing	Quality Control	ORF Prediction	Functional Annotation	Taxonomic Annotation	tRNA Scan	ePGDB Creation	SRS024549	doi:10.6084/m9.figshare.3478634	figshare	doi:10.6084/m9.figshare.c.3283562.v2	https://doi.org/10.6084/m9.figshare.c.3283562.v2	Control
SRS024625	Data Processing	Quality Control	ORF Prediction	Functional Annotation	Taxonomic Annotation	tRNA Scan	ePGDB Creation	SRS024625	doi:10.6084/m9.figshare.3478649	figshare	doi:10.6084/m9.figshare.c.3283562.v2	https://doi.org/10.6084/m9.figshare.c.3283562.v2	Control
SRS042284	Data Processing	Quality Control	ORF Prediction	Functional Annotation	Taxonomic Annotation	tRNA Scan	ePGDB Creation	SRS042284	doi:10.6084/m9.figshare.3478652	figshare	doi:10.6084/m9.figshare.c.3283562.v2	https://doi.org/10.6084/m9.figshare.c.3283562.v2	Control
SRS042628	Data Processing	Quality Control	ORF Prediction	Functional Annotation	Taxonomic Annotation	tRNA Scan	ePGDB Creation	SRS042628	doi:10.6084/m9.figshare.3478658	figshare	doi:10.6084/m9.figshare.c.3283562.v2	https://doi.org/10.6084/m9.figshare.c.3283562.v2	Control
SRS043001	Data Processing	Quality Control	ORF Prediction	Functional Annotation	Taxonomic Annotation	tRNA Scan	ePGDB Creation	SRS043001	doi:10.6084/m9.figshare.3478655	figshare	doi:10.6084/m9.figshare.c.3283562.v2	https://doi.org/10.6084/m9.figshare.c.3283562.v2	Control
SRS043411	Data Processing	Quality Control	ORF Prediction	Functional Annotation	Taxonomic Annotation	tRNA Scan	ePGDB Creation	SRS043411	doi:10.6084/m9.figshare.3478661	figshare	doi:10.6084/m9.figshare.c.3283562.v2	https://doi.org/10.6084/m9.figshare.c.3283562.v2	Control
SRS043701	Data Processing	Quality Control	ORF Prediction	Functional Annotation	Taxonomic Annotation	tRNA Scan	ePGDB Creation	SRS043701	doi:10.6084/m9.figshare.3478670	figshare	doi:10.6084/m9.figshare.c.3283562.v2	https://doi.org/10.6084/m9.figshare.c.3283562.v2	Control
SRS045004	Data Processing	Quality Control	ORF Prediction	Functional Annotation	Taxonomic Annotation	tRNA Scan	ePGDB Creation	SRS045004	doi:10.6084/m9.figshare.3478664	figshare	doi:10.6084/m9.figshare.c.3283562.v2	https://doi.org/10.6084/m9.figshare.c.3283562.v2	Control
SRS045645	Data Processing	Quality Control	ORF Prediction	Functional Annotation	Taxonomic Annotation	tRNA Scan	ePGDB Creation	SRS045645	doi:10.6084/m9.figshare.3478673	figshare	doi:10.6084/m9.figshare.c.3283562.v2	https://doi.org/10.6084/m9.figshare.c.3283562.v2	Control
SRS045713	Data Processing	Quality Control	ORF Prediction	Functional Annotation	Taxonomic Annotation	tRNA Scan	ePGDB Creation	SRS045713	doi:10.6084/m9.figshare.3478685	figshare	doi:10.6084/m9.figshare.c.3283562.v2	https://doi.org/10.6084/m9.figshare.c.3283562.v2	Control
SRS047014	Data Processing	Quality Control	ORF Prediction	Functional Annotation	Taxonomic Annotation	tRNA Scan	ePGDB Creation	SRS047014	doi:10.6084/m9.figshare.3478679	figshare	doi:10.6084/m9.figshare.c.3283562.v2	https://doi.org/10.6084/m9.figshare.c.3283562.v2	Control
SRS047044	Data Processing	Quality Control	ORF Prediction	Functional Annotation	Taxonomic Annotation	tRNA Scan	ePGDB Creation	SRS047044	doi:10.6084/m9.figshare.3478676	figshare	doi:10.6084/m9.figshare.c.3283562.v2	https://doi.org/10.6084/m9.figshare.c.3283562.v2	Control
SRS048164	Data Processing	Quality Control	ORF Prediction	Functional Annotation	Taxonomic Annotation	tRNA Scan	ePGDB Creation	SRS048164	doi:10.6084/m9.figshare.3478682	figshare	doi:10.6084/m9.figshare.c.3283562.v2	https://doi.org/10.6084/m9.figshare.c.3283562.v2	Control
SRS048870	Data Processing	Quality Control	ORF Prediction	Functional Annotation	Taxonomic Annotation	tRNA Scan	ePGDB Creation	SRS048870	doi:10.6084/m9.figshare.3478688	figshare	doi:10.6084/m9.figshare.c.3283562.v2	https://doi.org/10.6084/m9.figshare.c.3283562.v2	Control
SRS049164_scaffolds	Data Processing	Quality Control	ORF Prediction	Functional Annotation	Taxonomic Annotation	tRNA Scan	ePGDB Creation	SRS049164	doi:10.6084/m9.figshare.3478697	figshare	doi:10.6084/m9.figshare.c.3283562.v2	https://doi.org/10.6084/m9.figshare.c.3283562.v2	Control
SRS049712	Data Processing	Quality Control	ORF Prediction	Functional Annotation	Taxonomic Annotation	tRNA Scan	ePGDB Creation	SRS049712	doi:10.6084/m9.figshare.3478694	figshare	doi:10.6084/m9.figshare.c.3283562.v2	https://doi.org/10.6084/m9.figshare.c.3283562.v2	Control
SRS049900	Data Processing	Quality Control	ORF Prediction	Functional Annotation	Taxonomic Annotation	tRNA Scan	ePGDB Creation	SRS049900	doi:10.6084/m9.figshare.3478691	figshare	doi:10.6084/m9.figshare.c.3283562.v2	https://doi.org/10.6084/m9.figshare.c.3283562.v2	Control
SRS049959	Data Processing	Quality Control	ORF Prediction	Functional Annotation	Taxonomic Annotation	tRNA Scan	ePGDB Creation	SRS049959	doi:10.6084/m9.figshare.3478700	figshare	doi:10.6084/m9.figshare.c.3283562.v2	https://doi.org/10.6084/m9.figshare.c.3283562.v2	Control
SRS049995	Data Processing	Quality Control	ORF Prediction	Functional Annotation	Taxonomic Annotation	tRNA Scan	ePGDB Creation	SRS049995	doi:10.6084/m9.figshare.3478703	figshare	doi:10.6084/m9.figshare.c.3283562.v2	https://doi.org/10.6084/m9.figshare.c.3283562.v2	Control
SRS050299	Data Processing	Quality Control	ORF Prediction	Functional Annotation	Taxonomic Annotation	tRNA Scan	ePGDB Creation	SRS050299	doi:10.6084/m9.figshare.3478706	figshare	doi:10.6084/m9.figshare.c.3283562.v2	https://doi.org/10.6084/m9.figshare.c.3283562.v2	Control
SRS050422	Data Processing	Quality Control	ORF Prediction	Functional Annotation	Taxonomic Annotation	tRNA Scan	ePGDB Creation	SRS050422	doi:10.6084/m9.figshare.3478709	figshare	doi:10.6084/m9.figshare.c.3283562.v2	https://doi.org/10.6084/m9.figshare.c.3283562.v2	Control
SRS050752	Data Processing	Quality Control	ORF Prediction	Functional Annotation	Taxonomic Annotation	tRNA Scan	ePGDB Creation	SRS050752	doi:10.6084/m9.figshare.3478715	figshare	doi:10.6084/m9.figshare.c.3283562.v2	https://doi.org/10.6084/m9.figshare.c.3283562.v2	Control
SRS050925	Data Processing	Quality Control	ORF Prediction	Functional Annotation	Taxonomic Annotation	tRNA Scan	ePGDB Creation	SRS050925	doi:10.6084/m9.figshare.3478712	figshare	doi:10.6084/m9.figshare.c.3283562.v2	https://doi.org/10.6084/m9.figshare.c.3283562.v2	Control
SRS051031	Data Processing	Quality Control	ORF Prediction	Functional Annotation	Taxonomic Annotation	tRNA Scan	ePGDB Creation	SRS051031	doi:10.6084/m9.figshare.3478718	figshare	doi:10.6084/m9.figshare.c.3283562.v2	https://doi.org/10.6084/m9.figshare.c.3283562.v2	Control
SRS051882	Data Processing	Quality Control	ORF Prediction	Functional Annotation	Taxonomic Annotation	tRNA Scan	ePGDB Creation	SRS051882	doi:10.6084/m9.figshare.3478724	figshare	doi:10.6084/m9.figshare.c.3283562.v2	https://doi.org/10.6084/m9.figshare.c.3283562.v2	Control
SRS052027	Data Processing	Quality Control	ORF Prediction	Functional Annotation	Taxonomic Annotation	tRNA Scan	ePGDB Creation	SRS052027	doi:10.6084/m9.figshare.3478727	figshare	doi:10.6084/m9.figshare.c.3283562.v2	https://doi.org/10.6084/m9.figshare.c.3283562.v2	Control
SRS052697	Data Processing	Quality Control	ORF Prediction	Functional Annotation	Taxonomic Annotation	tRNA Scan	ePGDB Creation	SRS052697	doi:10.6084/m9.figshare.3478736	figshare	doi:10.6084/m9.figshare.c.3283562.v2	https://doi.org/10.6084/m9.figshare.c.3283562.v2	Control
SRS053214_scaffolds	Data Processing	Quality Control	ORF Prediction	Functional Annotation	Taxonomic Annotation	tRNA Scan	ePGDB Creation	SRS053214	doi:10.6084/m9.figshare.3478730	figshare	doi:10.6084/m9.figshare.c.3283562.v2	https://doi.org/10.6084/m9.figshare.c.3283562.v2	Control
SRS053335	Data Processing	Quality Control	ORF Prediction	Functional Annotation	Taxonomic Annotation	tRNA Scan	ePGDB Creation	SRS053335	doi:10.6084/m9.figshare.3478748	figshare	doi:10.6084/m9.figshare.c.3283562.v2	https://doi.org/10.6084/m9.figshare.c.3283562.v2	Control
SRS053398	Data Processing	Quality Control	ORF Prediction	Functional Annotation	Taxonomic Annotation	tRNA Scan	ePGDB Creation	SRS053398	doi:10.6084/m9.figshare.3478757	figshare	doi:10.6084/m9.figshare.c.3283562.v2	https://doi.org/10.6084/m9.figshare.c.3283562.v2	Control
SRS054590	Data Processing	Quality Control	ORF Prediction	Functional Annotation	Taxonomic Annotation	tRNA Scan	ePGDB Creation	SRS054590	doi:10.6084/m9.figshare.3478742	figshare	doi:10.6084/m9.figshare.c.3283562.v2	https://doi.org/10.6084/m9.figshare.c.3283562.v2	Control
SRS054956	Data Processing	Quality Control	ORF Prediction	Functional Annotation	Taxonomic Annotation	tRNA Scan	ePGDB Creation	SRS054956	doi:10.6084/m9.figshare.3478733	figshare	doi:10.6084/m9.figshare.c.3283562.v2	https://doi.org/10.6084/m9.figshare.c.3283562.v2	Control
SRS055982	Data Processing	Quality Control	ORF Prediction	Functional Annotation	Taxonomic Annotation	tRNA Scan	ePGDB Creation	SRS055982	doi:10.6084/m9.figshare.3478739	figshare	doi:10.6084/m9.figshare.c.3283562.v2	https://doi.org/10.6084/m9.figshare.c.3283562.v2	Control
SRS056259	Data Processing	Quality Control	ORF Prediction	Functional Annotation	Taxonomic Annotation	tRNA Scan	ePGDB Creation	SRS056259	doi:10.6084/m9.figshare.3478769	figshare	doi:10.6084/m9.figshare.c.3283562.v2	https://doi.org/10.6084/m9.figshare.c.3283562.v2	Control
SRS056519	Data Processing	Quality Control	ORF Prediction	Functional Annotation	Taxonomic Annotation	tRNA Scan	ePGDB Creation	SRS056519	doi:10.6084/m9.figshare.3478751	figshare	doi:10.6084/m9.figshare.c.3283562.v2	https://doi.org/10.6084/m9.figshare.c.3283562.v2	Control
SRS057478_scaffolds	Data Processing	Quality Control	ORF Prediction	Functional Annotation	Taxonomic Annotation	tRNA Scan	ePGDB Creation	SRS057478	doi:10.6084/m9.figshare.3478760	figshare	doi:10.6084/m9.figshare.c.3283562.v2	https://doi.org/10.6084/m9.figshare.c.3283562.v2	Control
SRS057717	Data Processing	Quality Control	ORF Prediction	Functional Annotation	Taxonomic Annotation	tRNA Scan	ePGDB Creation	SRS057717	doi:10.6084/m9.figshare.3478754	figshare	doi:10.6084/m9.figshare.c.3283562.v2	https://doi.org/10.6084/m9.figshare.c.3283562.v2	Control
SRS058723	Data Processing	Quality Control	ORF Prediction	Functional Annotation	Taxonomic Annotation	tRNA Scan	ePGDB Creation	SRS058723	doi:10.6084/m9.figshare.3478766	figshare	doi:10.6084/m9.figshare.c.3283562.v2	https://doi.org/10.6084/m9.figshare.c.3283562.v2	Control
SRS058770	Data Processing	Quality Control	ORF Prediction	Functional Annotation	Taxonomic Annotation	tRNA Scan	ePGDB Creation	SRS058770	doi:10.6084/m9.figshare.3478772	figshare	doi:10.6084/m9.figshare.c.3283562.v2	https://doi.org/10.6084/m9.figshare.c.3283562.v2	Control
SRS062427	Data Processing	Quality Control	ORF Prediction	Functional Annotation	Taxonomic Annotation	tRNA Scan	ePGDB Creation	SRS062427	doi:10.6084/m9.figshare.3478775	figshare	doi:10.6084/m9.figshare.c.3283562.v2	https://doi.org/10.6084/m9.figshare.c.3283562.v2	Control
SRS063040	Data Processing	Quality Control	ORF Prediction	Functional Annotation	Taxonomic Annotation	tRNA Scan	ePGDB Creation	SRS063040	doi:10.6084/m9.figshare.3478781	figshare	doi:10.6084/m9.figshare.c.3283562.v2	https://doi.org/10.6084/m9.figshare.c.3283562.v2	Control
SRS063985	Data Processing	Quality Control	ORF Prediction	Functional Annotation	Taxonomic Annotation	tRNA Scan	ePGDB Creation	SRS063985	doi:10.6084/m9.figshare.3478805	figshare	doi:10.6084/m9.figshare.c.3283562.v2	https://doi.org/10.6084/m9.figshare.c.3283562.v2	Control
SRS064276	Data Processing	Quality Control	ORF Prediction	Functional Annotation	Taxonomic Annotation	tRNA Scan	ePGDB Creation	SRS064276	doi:10.6084/m9.figshare.3478778	figshare	doi:10.6084/m9.figshare.c.3283562.v2	https://doi.org/10.6084/m9.figshare.c.3283562.v2	Control
SRS064557	Data Processing	Quality Control	ORF Prediction	Functional Annotation	Taxonomic Annotation	tRNA Scan	ePGDB Creation	SRS064557	doi:10.6084/m9.figshare.3478793	figshare	doi:10.6084/m9.figshare.c.3283562.v2	https://doi.org/10.6084/m9.figshare.c.3283562.v2	Control
SRS064645	Data Processing	Quality Control	ORF Prediction	Functional Annotation	Taxonomic Annotation	tRNA Scan	ePGDB Creation	SRS064645	doi:10.6084/m9.figshare.3478784	figshare	doi:10.6084/m9.figshare.c.3283562.v2	https://doi.org/10.6084/m9.figshare.c.3283562.v2	Control
SRS065504	Data Processing	Quality Control	ORF Prediction	Functional Annotation	Taxonomic Annotation	tRNA Scan	ePGDB Creation	SRS065504	doi:10.6084/m9.figshare.3478790	figshare	doi:10.6084/m9.figshare.c.3283562.v2	https://doi.org/10.6084/m9.figshare.c.3283562.v2	Control
SRS075398_scaffolds	Data Processing	Quality Control	ORF Prediction	Functional Annotation	Taxonomic Annotation	tRNA Scan	ePGDB Creation	SRS075398	doi:10.6084/m9.figshare.3478796	figshare	doi:10.6084/m9.figshare.c.3283562.v2	https://doi.org/10.6084/m9.figshare.c.3283562.v2	Control
SRS077730	Data Processing	Quality Control	ORF Prediction	Functional Annotation	Taxonomic Annotation	tRNA Scan	ePGDB Creation	SRS077730	doi:10.6084/m9.figshare.3478799	figshare	doi:10.6084/m9.figshare.c.3283562.v2	https://doi.org/10.6084/m9.figshare.c.3283562.v2	Control
SRS078176	Data Processing	Quality Control	ORF Prediction	Functional Annotation	Taxonomic Annotation	tRNA Scan	ePGDB Creation	SRS078176	doi:10.6084/m9.figshare.3478802	figshare	doi:10.6084/m9.figshare.c.3283562.v2	https://doi.org/10.6084/m9.figshare.c.3283562.v2	Control
unmapped_K23_L70	Data Processing	Quality Control	ORF Prediction	Functional Annotation	Taxonomic Annotation	tRNA Scan	ePGDB Creation	MetaHitUnmapped	doi:10.6084/m9.figshare.3482015	figshare	doi:10.6084/m9.figshare.c.3283562.v2	https://doi.org/10.6084/m9.figshare.c.3283562.v2	Control
V1_CD_1	Data Processing	Quality Control	ORF Prediction	Functional Annotation	Taxonomic Annotation	tRNA Scan	ePGDB Creation	V1.CD-1_090107	doi:10.6084/m9.figshare.3478808	figshare	doi:10.6084/m9.figshare.c.3283562.v2	https://doi.org/10.6084/m9.figshare.c.3283562.v2	Crohns_Disease
V1_CD_11	Data Processing	Quality Control	ORF Prediction	Functional Annotation	Taxonomic Annotation	tRNA Scan	ePGDB Creation	V1.CD-11_090109	doi:10.6084/m9.figshare.3478829	figshare	doi:10.6084/m9.figshare.c.3283562.v2	https://doi.org/10.6084/m9.figshare.c.3283562.v2	Control
V1_CD_12	Data Processing	Quality Control	ORF Prediction	Functional Annotation	Taxonomic Annotation	tRNA Scan	ePGDB Creation	V1.CD-12_090105	doi:10.6084/m9.figshare.3478835	figshare	doi:10.6084/m9.figshare.c.3283562.v2	https://doi.org/10.6084/m9.figshare.c.3283562.v2	Crohns_Disease
V1_CD_13	Data Processing	Quality Control	ORF Prediction	Functional Annotation	Taxonomic Annotation	tRNA Scan	ePGDB Creation	V1.CD-13_090105	doi:10.6084/m9.figshare.3478832	figshare	doi:10.6084/m9.figshare.c.3283562.v2	https://doi.org/10.6084/m9.figshare.c.3283562.v2	Control
V1_CD_14	Data Processing	Quality Control	ORF Prediction	Functional Annotation	Taxonomic Annotation	tRNA Scan	ePGDB Creation	V1.CD-14_090103	doi:10.6084/m9.figshare.3478838	figshare	doi:10.6084/m9.figshare.c.3283562.v2	https://doi.org/10.6084/m9.figshare.c.3283562.v2	Control
V1_CD_15	Data Processing	Quality Control	ORF Prediction	Functional Annotation	Taxonomic Annotation	tRNA Scan	ePGDB Creation	V1.CD-15_090105	doi:10.6084/m9.figshare.3478841	figshare	doi:10.6084/m9.figshare.c.3283562.v2	https://doi.org/10.6084/m9.figshare.c.3283562.v2	Crohns_Disease
V1_CD_2	Data Processing	Quality Control	ORF Prediction	Functional Annotation	Taxonomic Annotation	tRNA Scan	ePGDB Creation	V1.CD-2_090107	doi:10.6084/m9.figshare.3478811	figshare	doi:10.6084/m9.figshare.c.3283562.v2	https://doi.org/10.6084/m9.figshare.c.3283562.v2	Control
V1_CD_3	Data Processing	Quality Control	ORF Prediction	Functional Annotation	Taxonomic Annotation	tRNA Scan	ePGDB Creation	V1.CD-3_090107	doi:10.6084/m9.figshare.3478823	figshare	doi:10.6084/m9.figshare.c.3283562.v2	https://doi.org/10.6084/m9.figshare.c.3283562.v2	Control
V1_CD_4	Data Processing	Quality Control	ORF Prediction	Functional Annotation	Taxonomic Annotation	tRNA Scan	ePGDB Creation	V1.CD-4_090107	doi:10.6084/m9.figshare.3478814	figshare	doi:10.6084/m9.figshare.c.3283562.v2	https://doi.org/10.6084/m9.figshare.c.3283562.v2	Control
V1_CD_6	Data Processing	Quality Control	ORF Prediction	Functional Annotation	Taxonomic Annotation	tRNA Scan	ePGDB Creation	V1.CD-6_090107	doi:10.6084/m9.figshare.3478817	figshare	doi:10.6084/m9.figshare.c.3283562.v2	https://doi.org/10.6084/m9.figshare.c.3283562.v2	Crohns_Disease
V1_CD_8	Data Processing	Quality Control	ORF Prediction	Functional Annotation	Taxonomic Annotation	tRNA Scan	ePGDB Creation	V1.CD-8_090109	doi:10.6084/m9.figshare.3478820	figshare	doi:10.6084/m9.figshare.c.3283562.v2	https://doi.org/10.6084/m9.figshare.c.3283562.v2	Control
V1_CD_9	Data Processing	Quality Control	ORF Prediction	Functional Annotation	Taxonomic Annotation	tRNA Scan	ePGDB Creation	V1.CD-9_090109	doi:10.6084/m9.figshare.3478826	figshare	doi:10.6084/m9.figshare.c.3283562.v2	https://doi.org/10.6084/m9.figshare.c.3283562.v2	Control
V1_UC_10	Data Processing	Quality Control	ORF Prediction	Functional Annotation	Taxonomic Annotation	tRNA Scan	ePGDB Creation	V1.UC-10_090110	doi:10.6084/m9.figshare.3478856	figshare	doi:10.6084/m9.figshare.c.3283562.v2	https://doi.org/10.6084/m9.figshare.c.3283562.v2	Ulcerative_Colitis
V1_UC_13	Data Processing	Quality Control	ORF Prediction	Functional Annotation	Taxonomic Annotation	tRNA Scan	ePGDB Creation	V1.UC-13_090110	doi:10.6084/m9.figshare.3478853	figshare	doi:10.6084/m9.figshare.c.3283562.v2	https://doi.org/10.6084/m9.figshare.c.3283562.v2	Ulcerative_Colitis
V1_UC_14	Data Processing	Quality Control	ORF Prediction	Functional Annotation	Taxonomic Annotation	tRNA Scan	ePGDB Creation	V1.UC-14_090110	doi:10.6084/m9.figshare.3478862	figshare	doi:10.6084/m9.figshare.c.3283562.v2	https://doi.org/10.6084/m9.figshare.c.3283562.v2	Ulcerative_Colitis
V1_UC_15	Data Processing	Quality Control	ORF Prediction	Functional Annotation	Taxonomic Annotation	tRNA Scan	ePGDB Creation	V1.UC-15_090110	doi:10.6084/m9.figshare.3478865	figshare	doi:10.6084/m9.figshare.c.3283562.v2	https://doi.org/10.6084/m9.figshare.c.3283562.v2	Ulcerative_Colitis
V1_UC_17	Data Processing	Quality Control	ORF Prediction	Functional Annotation	Taxonomic Annotation	tRNA Scan	ePGDB Creation	V1.UC-17_090110	doi:10.6084/m9.figshare.3478871	figshare	doi:10.6084/m9.figshare.c.3283562.v2	https://doi.org/10.6084/m9.figshare.c.3283562.v2	Ulcerative_Colitis
V1_UC_18	Data Processing	Quality Control	ORF Prediction	Functional Annotation	Taxonomic Annotation	tRNA Scan	ePGDB Creation	V1.UC-18_090112	doi:10.6084/m9.figshare.3478868	figshare	doi:10.6084/m9.figshare.c.3283562.v2	https://doi.org/10.6084/m9.figshare.c.3283562.v2	Control
V1_UC_19	Data Processing	Quality Control	ORF Prediction	Functional Annotation	Taxonomic Annotation	tRNA Scan	ePGDB Creation	V1.UC-19_090112	doi:10.6084/m9.figshare.3478874	figshare	doi:10.6084/m9.figshare.c.3283562.v2	https://doi.org/10.6084/m9.figshare.c.3283562.v2	Control
V1_UC_21	Data Processing	Quality Control	ORF Prediction	Functional Annotation	Taxonomic Annotation	tRNA Scan	ePGDB Creation	V1.UC-21_090112	doi:10.6084/m9.figshare.3478877	figshare	doi:10.6084/m9.figshare.c.3283562.v2	https://doi.org/10.6084/m9.figshare.c.3283562.v2	Ulcerative_Colitis
V1_UC_6	Data Processing	Quality Control	ORF Prediction	Functional Annotation	Taxonomic Annotation	tRNA Scan	ePGDB Creation	V1.UC-6_090104	doi:10.6084/m9.figshare.3478844	figshare	doi:10.6084/m9.figshare.c.3283562.v2	https://doi.org/10.6084/m9.figshare.c.3283562.v2	Control
V1_UC_7	Data Processing	Quality Control	ORF Prediction	Functional Annotation	Taxonomic Annotation	tRNA Scan	ePGDB Creation	V1.UC-7_090129	doi:10.6084/m9.figshare.3478847	figshare	doi:10.6084/m9.figshare.c.3283562.v2	https://doi.org/10.6084/m9.figshare.c.3283562.v2	Control
V1_UC_8	Data Processing	Quality Control	ORF Prediction	Functional Annotation	Taxonomic Annotation	tRNA Scan	ePGDB Creation	V1.UC-8_090110	doi:10.6084/m9.figshare.3478859	figshare	doi:10.6084/m9.figshare.c.3283562.v2	https://doi.org/10.6084/m9.figshare.c.3283562.v2	Control
V1_UC_9	Data Processing	Quality Control	ORF Prediction	Functional Annotation	Taxonomic Annotation	tRNA Scan	ePGDB Creation	V1.UC-9_090110	doi:10.6084/m9.figshare.3478850	figshare	doi:10.6084/m9.figshare.c.3283562.v2	https://doi.org/10.6084/m9.figshare.c.3283562.v2	Control
