# Supplementary material for: A geographically-diverse collection of 418 human gut microbiome pathway genome databases
Source: Sci Data. 2017 Apr 11;4:170035. doi: 10.1038/sdata.2017.35 (PMC5387927; doi:10.1038/sdata.2017.35)
Supplement: Supplementary Table 1 [file sdata201735-s2.xlsx]

## Sheet: Sheet1
Table 1. Sample provenance and location of orginal assembly file for each sample included within the GutCyc collection
MP_ID	Sample_ID	Project	Treatment	Treatment_Description	File_Name	Pooled	Link
DLF001	bgi-DLF001	BGI_Diabetes	T2D	Type 2 Diabetes	DLF001.contigs.m100.gz	UniqueAssembly	ftp://climb.genomics.cn/pub/10.5524/100001_101000/100036/AssemblyContigs/DLF001.contigs.m100.gz
DLF002	bgi-DLF002	BGI_Diabetes	T2D	Type 2 Diabetes	DLF002.contigs.m100.gz	UniqueAssembly	ftp://climb.genomics.cn/pub/10.5524/100001_101000/100036/AssemblyContigs/DLF002.contigs.m100.gz
DLF003	bgi-DLF003	BGI_Diabetes	T2D	Type 2 Diabetes	DLF003.contigs.m100.gz	UniqueAssembly	ftp://climb.genomics.cn/pub/10.5524/100001_101000/100036/AssemblyContigs/DLF003.contigs.m100.gz
DLF004	bgi-DLF004	BGI_Diabetes	T2D	Type 2 Diabetes	DLF004.contigs.m100.gz	UniqueAssembly	ftp://climb.genomics.cn/pub/10.5524/100001_101000/100036/AssemblyContigs/DLF004.contigs.m100.gz
DLF005	bgi-DLF005	BGI_Diabetes	T2D	Type 2 Diabetes	DLF005.contigs.m100.gz	UniqueAssembly	ftp://climb.genomics.cn/pub/10.5524/100001_101000/100036/AssemblyContigs/DLF005.contigs.m100.gz
DLF006	bgi-DLF006	BGI_Diabetes	T2D	Type 2 Diabetes	DLF006.contigs.m100.gz	UniqueAssembly	ftp://climb.genomics.cn/pub/10.5524/100001_101000/100036/AssemblyContigs/DLF006.contigs.m100.gz
DLF007	bgi-DLF007	BGI_Diabetes	T2D	Type 2 Diabetes	DLF007.contigs.m100.gz	UniqueAssembly	ftp://climb.genomics.cn/pub/10.5524/100001_101000/100036/AssemblyContigs/DLF007.contigs.m100.gz
DLF008	bgi-DLF008	BGI_Diabetes	T2D	Type 2 Diabetes	DLF008.contigs.m100.gz	UniqueAssembly	ftp://climb.genomics.cn/pub/10.5524/100001_101000/100036/AssemblyContigs/DLF008.contigs.m100.gz
DLF009	bgi-DLF009	BGI_Diabetes	T2D	Type 2 Diabetes	DLF009.contigs.m100.gz	UniqueAssembly	ftp://climb.genomics.cn/pub/10.5524/100001_101000/100036/AssemblyContigs/DLF009.contigs.m100.gz
DLF010	bgi-DLF010	BGI_Diabetes	T2D	Type 2 Diabetes	DLF010.contigs.m100.gz	UniqueAssembly	ftp://climb.genomics.cn/pub/10.5524/100001_101000/100036/AssemblyContigs/DLF010.contigs.m100.gz
DLF012	bgi-DLF012	BGI_Diabetes	T2D	Type 2 Diabetes	DLF012.contigs.m100.gz	UniqueAssembly	ftp://climb.genomics.cn/pub/10.5524/100001_101000/100036/AssemblyContigs/DLF012.contigs.m100.gz
DLF013	bgi-DLF013	BGI_Diabetes	T2D	Type 2 Diabetes	DLF013.contigs.m100.gz	UniqueAssembly	ftp://climb.genomics.cn/pub/10.5524/100001_101000/100036/AssemblyContigs/DLF013.contigs.m100.gz
DLF014	bgi-DLF014	BGI_Diabetes	T2D	Type 2 Diabetes	DLF014.contigs.m100.gz	UniqueAssembly	ftp://climb.genomics.cn/pub/10.5524/100001_101000/100036/AssemblyContigs/DLF014.contigs.m100.gz
DLM001	bgi-DLM001	BGI_Diabetes	T2D	Type 2 Diabetes	DLM001.contigs.m100.gz	UniqueAssembly	ftp://climb.genomics.cn/pub/10.5524/100001_101000/100036/AssemblyContigs/DLM001.contigs.m100.gz
DLM002	bgi-DLM002	BGI_Diabetes	T2D	Type 2 Diabetes	DLM002.contigs.m100.gz	UniqueAssembly	ftp://climb.genomics.cn/pub/10.5524/100001_101000/100036/AssemblyContigs/DLM002.contigs.m100.gz
DLM003	bgi-DLM003	BGI_Diabetes	T2D	Type 2 Diabetes	DLM003.contigs.m100.gz	UniqueAssembly	ftp://climb.genomics.cn/pub/10.5524/100001_101000/100036/AssemblyContigs/DLM003.contigs.m100.gz
DLM004	bgi-DLM004	BGI_Diabetes	T2D	Type 2 Diabetes	DLM004.contigs.m100.gz	UniqueAssembly	ftp://climb.genomics.cn/pub/10.5524/100001_101000/100036/AssemblyContigs/DLM004.contigs.m100.gz
DLM005	bgi-DLM005	BGI_Diabetes	T2D	Type 2 Diabetes	DLM005.contigs.m100.gz	UniqueAssembly	ftp://climb.genomics.cn/pub/10.5524/100001_101000/100036/AssemblyContigs/DLM005.contigs.m100.gz
DLM006	bgi-DLM006	BGI_Diabetes	T2D	Type 2 Diabetes	DLM006.contigs.m100.gz	UniqueAssembly	ftp://climb.genomics.cn/pub/10.5524/100001_101000/100036/AssemblyContigs/DLM006.contigs.m100.gz
DLM007	bgi-DLM007	BGI_Diabetes	T2D	Type 2 Diabetes	DLM007.contigs.m100.gz	UniqueAssembly	ftp://climb.genomics.cn/pub/10.5524/100001_101000/100036/AssemblyContigs/DLM007.contigs.m100.gz
DLM008	bgi-DLM008	BGI_Diabetes	T2D	Type 2 Diabetes	DLM008.contigs.m100.gz	UniqueAssembly	ftp://climb.genomics.cn/pub/10.5524/100001_101000/100036/AssemblyContigs/DLM008.contigs.m100.gz
DLM009	bgi-DLM009	BGI_Diabetes	T2D	Type 2 Diabetes	DLM009.contigs.m100.gz	UniqueAssembly	ftp://climb.genomics.cn/pub/10.5524/100001_101000/100036/AssemblyContigs/DLM009.contigs.m100.gz
DLM010	bgi-DLM010	BGI_Diabetes	T2D	Type 2 Diabetes	DLM010.contigs.m100.gz	UniqueAssembly	ftp://climb.genomics.cn/pub/10.5524/100001_101000/100036/AssemblyContigs/DLM010.contigs.m100.gz
DLM011	bgi-DLM011	BGI_Diabetes	T2D	Type 2 Diabetes	DLM011.contigs.m100.gz	UniqueAssembly	ftp://climb.genomics.cn/pub/10.5524/100001_101000/100036/AssemblyContigs/DLM011.contigs.m100.gz
DLM012	bgi-DLM012	BGI_Diabetes	T2D	Type 2 Diabetes	DLM012.contigs.m100.gz	UniqueAssembly	ftp://climb.genomics.cn/pub/10.5524/100001_101000/100036/AssemblyContigs/DLM012.contigs.m100.gz
DLM013	bgi-DLM013	BGI_Diabetes	T2D	Type 2 Diabetes	DLM013.contigs.m100.gz	UniqueAssembly	ftp://climb.genomics.cn/pub/10.5524/100001_101000/100036/AssemblyContigs/DLM013.contigs.m100.gz
DLM014	bgi-DLM014	BGI_Diabetes	T2D	Type 2 Diabetes	DLM014.contigs.m100.gz	UniqueAssembly	ftp://climb.genomics.cn/pub/10.5524/100001_101000/100036/AssemblyContigs/DLM014.contigs.m100.gz
DLM015	bgi-DLM015	BGI_Diabetes	T2D	Type 2 Diabetes	DLM015.contigs.m100.gz	UniqueAssembly	ftp://climb.genomics.cn/pub/10.5524/100001_101000/100036/AssemblyContigs/DLM015.contigs.m100.gz
DLM016	bgi-DLM016	BGI_Diabetes	T2D	Type 2 Diabetes	DLM016.contigs.m100.gz	UniqueAssembly	ftp://climb.genomics.cn/pub/10.5524/100001_101000/100036/AssemblyContigs/DLM016.contigs.m100.gz
DLM017	bgi-DLM017	BGI_Diabetes	T2D	Type 2 Diabetes	DLM017.contigs.m100.gz	UniqueAssembly	ftp://climb.genomics.cn/pub/10.5524/100001_101000/100036/AssemblyContigs/DLM017.contigs.m100.gz
DLM018	bgi-DLM018	BGI_Diabetes	T2D	Type 2 Diabetes	DLM018.contigs.m100.gz	UniqueAssembly	ftp://climb.genomics.cn/pub/10.5524/100001_101000/100036/AssemblyContigs/DLM018.contigs.m100.gz
DLM019	bgi-DLM019	BGI_Diabetes	T2D	Type 2 Diabetes	DLM019.contigs.m100.gz	UniqueAssembly	ftp://climb.genomics.cn/pub/10.5524/100001_101000/100036/AssemblyContigs/DLM019.contigs.m100.gz
DLM020	bgi-DLM020	BGI_Diabetes	T2D	Type 2 Diabetes	DLM020.contigs.m100.gz	UniqueAssembly	ftp://climb.genomics.cn/pub/10.5524/100001_101000/100036/AssemblyContigs/DLM020.contigs.m100.gz
DLM021	bgi-DLM021	BGI_Diabetes	T2D	Type 2 Diabetes	DLM021.contigs.m100.gz	UniqueAssembly	ftp://climb.genomics.cn/pub/10.5524/100001_101000/100036/AssemblyContigs/DLM021.contigs.m100.gz
DLM022	bgi-DLM022	BGI_Diabetes	T2D	Type 2 Diabetes	DLM022.contigs.m100.gz	UniqueAssembly	ftp://climb.genomics.cn/pub/10.5524/100001_101000/100036/AssemblyContigs/DLM022.contigs.m100.gz
DLM023	bgi-DLM023	BGI_Diabetes	T2D	Type 2 Diabetes	DLM023.contigs.m100.gz	UniqueAssembly	ftp://climb.genomics.cn/pub/10.5524/100001_101000/100036/AssemblyContigs/DLM023.contigs.m100.gz
DLM024	bgi-DLM024	BGI_Diabetes	T2D	Type 2 Diabetes	DLM024.contigs.m100.gz	UniqueAssembly	ftp://climb.genomics.cn/pub/10.5524/100001_101000/100036/AssemblyContigs/DLM024.contigs.m100.gz
DLM027	bgi-DLM027	BGI_Diabetes	T2D	Type 2 Diabetes	DLM027.contigs.m100.gz	UniqueAssembly	ftp://climb.genomics.cn/pub/10.5524/100001_101000/100036/AssemblyContigs/DLM027.contigs.m100.gz
DLM028	bgi-DLM028	BGI_Diabetes	T2D	Type 2 Diabetes	DLM028.contigs.m100.gz	UniqueAssembly	ftp://climb.genomics.cn/pub/10.5524/100001_101000/100036/AssemblyContigs/DLM028.contigs.m100.gz
DOF002	bgi-DOF002	BGI_Diabetes	T2D	Type 2 Diabetes	DOF002.contigs.m100.gz	UniqueAssembly	ftp://climb.genomics.cn/pub/10.5524/100001_101000/100036/AssemblyContigs/DOF002.contigs.m100.gz
DOF003	bgi-DOF003	BGI_Diabetes	T2D	Type 2 Diabetes	DOF003.contigs.m100.gz	UniqueAssembly	ftp://climb.genomics.cn/pub/10.5524/100001_101000/100036/AssemblyContigs/DOF003.contigs.m100.gz
DOF004	bgi-DOF004	BGI_Diabetes	T2D	Type 2 Diabetes	DOF004.contigs.m100.gz	UniqueAssembly	ftp://climb.genomics.cn/pub/10.5524/100001_101000/100036/AssemblyContigs/DOF004.contigs.m100.gz
DOF006	bgi-DOF006	BGI_Diabetes	T2D	Type 2 Diabetes	DOF006.contigs.m100.gz	UniqueAssembly	ftp://climb.genomics.cn/pub/10.5524/100001_101000/100036/AssemblyContigs/DOF006.contigs.m100.gz
DOF007	bgi-DOF007	BGI_Diabetes	T2D	Type 2 Diabetes	DOF007.contigs.m100.gz	UniqueAssembly	ftp://climb.genomics.cn/pub/10.5524/100001_101000/100036/AssemblyContigs/DOF007.contigs.m100.gz
DOF008	bgi-DOF008	BGI_Diabetes	T2D	Type 2 Diabetes	DOF008.contigs.m100.gz	UniqueAssembly	ftp://climb.genomics.cn/pub/10.5524/100001_101000/100036/AssemblyContigs/DOF008.contigs.m100.gz
DOF009	bgi-DOF009	BGI_Diabetes	T2D	Type 2 Diabetes	DOF009.contigs.m100.gz	UniqueAssembly	ftp://climb.genomics.cn/pub/10.5524/100001_101000/100036/AssemblyContigs/DOF009.contigs.m100.gz
DOF010	bgi-DOF010	BGI_Diabetes	T2D	Type 2 Diabetes	DOF010.contigs.m100.gz	UniqueAssembly	ftp://climb.genomics.cn/pub/10.5524/100001_101000/100036/AssemblyContigs/DOF010.contigs.m100.gz
DOF011	bgi-DOF011	BGI_Diabetes	T2D	Type 2 Diabetes	DOF011.contigs.m100.gz	UniqueAssembly	ftp://climb.genomics.cn/pub/10.5524/100001_101000/100036/AssemblyContigs/DOF011.contigs.m100.gz
DOF012	bgi-DOF012	BGI_Diabetes	T2D	Type 2 Diabetes	DOF012.contigs.m100.gz	UniqueAssembly	ftp://climb.genomics.cn/pub/10.5524/100001_101000/100036/AssemblyContigs/DOF012.contigs.m100.gz
DOF013	bgi-DOF013	BGI_Diabetes	T2D	Type 2 Diabetes	DOF013.contigs.m100.gz	UniqueAssembly	ftp://climb.genomics.cn/pub/10.5524/100001_101000/100036/AssemblyContigs/DOF013.contigs.m100.gz
DOF014	bgi-DOF014	BGI_Diabetes	T2D	Type 2 Diabetes	DOF014.contigs.m100.gz	UniqueAssembly	ftp://climb.genomics.cn/pub/10.5524/100001_101000/100036/AssemblyContigs/DOF014.contigs.m100.gz
DOM001	bgi-DOM001	BGI_Diabetes	T2D	Type 2 Diabetes	DOM001.contigs.m100.gz	UniqueAssembly	ftp://climb.genomics.cn/pub/10.5524/100001_101000/100036/AssemblyContigs/DOM001.contigs.m100.gz
DOM003	bgi-DOM003	BGI_Diabetes	T2D	Type 2 Diabetes	DOM003.contigs.m100.gz	UniqueAssembly	ftp://climb.genomics.cn/pub/10.5524/100001_101000/100036/AssemblyContigs/DOM003.contigs.m100.gz
DOM005	bgi-DOM005	BGI_Diabetes	T2D	Type 2 Diabetes	DOM005.contigs.m100.gz	UniqueAssembly	ftp://climb.genomics.cn/pub/10.5524/100001_101000/100036/AssemblyContigs/DOM005.contigs.m100.gz
DOM008	bgi-DOM008	BGI_Diabetes	T2D	Type 2 Diabetes	DOM008.contigs.m100.gz	UniqueAssembly	ftp://climb.genomics.cn/pub/10.5524/100001_101000/100036/AssemblyContigs/DOM008.contigs.m100.gz
DOM010	bgi-DOM010	BGI_Diabetes	T2D	Type 2 Diabetes	DOM010.contigs.m100.gz	UniqueAssembly	ftp://climb.genomics.cn/pub/10.5524/100001_101000/100036/AssemblyContigs/DOM010.contigs.m100.gz
DOM012	bgi-DOM012	BGI_Diabetes	T2D	Type 2 Diabetes	DOM012.contigs.m100.gz	UniqueAssembly	ftp://climb.genomics.cn/pub/10.5524/100001_101000/100036/AssemblyContigs/DOM012.contigs.m100.gz
DOM013	bgi-DOM013	BGI_Diabetes	T2D	Type 2 Diabetes	DOM013.contigs.m100.gz	UniqueAssembly	ftp://climb.genomics.cn/pub/10.5524/100001_101000/100036/AssemblyContigs/DOM013.contigs.m100.gz
DOM014	bgi-DOM014	BGI_Diabetes	T2D	Type 2 Diabetes	DOM014.contigs.m100.gz	UniqueAssembly	ftp://climb.genomics.cn/pub/10.5524/100001_101000/100036/AssemblyContigs/DOM014.contigs.m100.gz
DOM015	bgi-DOM015	BGI_Diabetes	T2D	Type 2 Diabetes	DOM015.contigs.m100.gz	UniqueAssembly	ftp://climb.genomics.cn/pub/10.5524/100001_101000/100036/AssemblyContigs/DOM015.contigs.m100.gz
DOM016	bgi-DOM016	BGI_Diabetes	T2D	Type 2 Diabetes	DOM016.contigs.m100.gz	UniqueAssembly	ftp://climb.genomics.cn/pub/10.5524/100001_101000/100036/AssemblyContigs/DOM016.contigs.m100.gz
DOM017	bgi-DOM017	BGI_Diabetes	T2D	Type 2 Diabetes	DOM017.contigs.m100.gz	UniqueAssembly	ftp://climb.genomics.cn/pub/10.5524/100001_101000/100036/AssemblyContigs/DOM017.contigs.m100.gz
DOM018	bgi-DOM018	BGI_Diabetes	T2D	Type 2 Diabetes	DOM018.contigs.m100.gz	UniqueAssembly	ftp://climb.genomics.cn/pub/10.5524/100001_101000/100036/AssemblyContigs/DOM018.contigs.m100.gz
DOM019	bgi-DOM019	BGI_Diabetes	T2D	Type 2 Diabetes	DOM019.contigs.m100.gz	UniqueAssembly	ftp://climb.genomics.cn/pub/10.5524/100001_101000/100036/AssemblyContigs/DOM019.contigs.m100.gz
DOM020	bgi-DOM020	BGI_Diabetes	T2D	Type 2 Diabetes	DOM020.contigs.m100.gz	UniqueAssembly	ftp://climb.genomics.cn/pub/10.5524/100001_101000/100036/AssemblyContigs/DOM020.contigs.m100.gz
DOM021	bgi-DOM021	BGI_Diabetes	T2D	Type 2 Diabetes	DOM021.contigs.m100.gz	UniqueAssembly	ftp://climb.genomics.cn/pub/10.5524/100001_101000/100036/AssemblyContigs/DOM021.contigs.m100.gz
DOM022	bgi-DOM022	BGI_Diabetes	T2D	Type 2 Diabetes	DOM022.contigs.m100.gz	UniqueAssembly	ftp://climb.genomics.cn/pub/10.5524/100001_101000/100036/AssemblyContigs/DOM022.contigs.m100.gz
DOM023	bgi-DOM023	BGI_Diabetes	T2D	Type 2 Diabetes	DOM023.contigs.m100.gz	UniqueAssembly	ftp://climb.genomics.cn/pub/10.5524/100001_101000/100036/AssemblyContigs/DOM023.contigs.m100.gz
DOM024	bgi-DOM024	BGI_Diabetes	T2D	Type 2 Diabetes	DOM024.contigs.m100.gz	UniqueAssembly	ftp://climb.genomics.cn/pub/10.5524/100001_101000/100036/AssemblyContigs/DOM024.contigs.m100.gz
DOM025	bgi-DOM025	BGI_Diabetes	T2D	Type 2 Diabetes	DOM025.contigs.m100.gz	UniqueAssembly	ftp://climb.genomics.cn/pub/10.5524/100001_101000/100036/AssemblyContigs/DOM025.contigs.m100.gz
DOM026	bgi-DOM026	BGI_Diabetes	T2D	Type 2 Diabetes	DOM026.contigs.m100.gz	UniqueAssembly	ftp://climb.genomics.cn/pub/10.5524/100001_101000/100036/AssemblyContigs/DOM026.contigs.m100.gz
MH0001	MH0001_081026	MetaHIT_IBD	No_IBD	Control	MH0001.scaftig.more500.gz	AssemblyForMoreThanOneSample	ftp://public.genomics.org.cn/BGI/gutmeta/Single_Sample_contig/MH0001.scaftig.more500.gz
MH0002	MH0002_081203_clear	MetaHIT_IBD	No_IBD	Control	MH0002.scaftig.more500.gz	AssemblyForMoreThanOneSample	ftp://public.genomics.org.cn/BGI/gutmeta/Single_Sample_contig/MH0002.scaftig.more500.gz
MH0003	MH0003_081203	MetaHIT_IBD	No_IBD	Control	MH0003.scaftig.more500.gz	AssemblyForMoreThanOneSample	ftp://public.genomics.org.cn/BGI/gutmeta/Single_Sample_contig/MH0003.scaftig.more500.gz
MH0004	MH0004_081026	MetaHIT_IBD	No_IBD	Control	MH0004.scaftig.more500.gz	AssemblyForMoreThanOneSample	ftp://public.genomics.org.cn/BGI/gutmeta/Single_Sample_contig/MH0004.scaftig.more500.gz
MH0005	MH0005_081109	MetaHIT_IBD	No_IBD	Control	MH0005.scaftig.more500.gz	AssemblyForMoreThanOneSample	ftp://public.genomics.org.cn/BGI/gutmeta/Single_Sample_contig/MH0005.scaftig.more500.gz
MH0006	MH0006_081109	MetaHIT_IBD	No_IBD	Control	MH0006.scaftig.more500.gz	AssemblyForMoreThanOneSample	ftp://public.genomics.org.cn/BGI/gutmeta/Single_Sample_contig/MH0006.scaftig.more500.gz
MH0007	MH0007_081109	MetaHIT_IBD	No_IBD	Control	MH0007.scaftig.more500.gz	AssemblyForMoreThanOneSample	ftp://public.genomics.org.cn/BGI/gutmeta/Single_Sample_contig/MH0007.scaftig.more500.gz
MH0008	MH0008_081113	MetaHIT_IBD	No_IBD	Control	MH0008.scaftig.more500.gz	AssemblyForMoreThanOneSample	ftp://public.genomics.org.cn/BGI/gutmeta/Single_Sample_contig/MH0008.scaftig.more500.gz
MH0009	MH0009_081203	MetaHIT_IBD	No_IBD	Control	MH0009.scaftig.more500.gz	AssemblyForMoreThanOneSample	ftp://public.genomics.org.cn/BGI/gutmeta/Single_Sample_contig/MH0009.scaftig.more500.gz
MH0010	MH0010_081113	MetaHIT_IBD	No_IBD	Control	MH0010.scaftig.more500.gz	AssemblyForMoreThanOneSample	ftp://public.genomics.org.cn/BGI/gutmeta/Single_Sample_contig/MH0010.scaftig.more500.gz
MH0011	MH0011_081203	MetaHIT_IBD	No_IBD	Control	MH0011.scaftig.more500.gz	AssemblyForMoreThanOneSample	ftp://public.genomics.org.cn/BGI/gutmeta/Single_Sample_contig/MH0011.scaftig.more500.gz
MH0012	MH0012_081203	MetaHIT_IBD	No_IBD	Control	MH0012.scaftig.more500.gz	AssemblyForMoreThanOneSample	ftp://public.genomics.org.cn/BGI/gutmeta/Single_Sample_contig/MH0012.scaftig.more500.gz
MH0013	MH0013_081113	MetaHIT_IBD	No_IBD	Control	MH0013.scaftig.more500.gz	AssemblyForMoreThanOneSample	ftp://public.genomics.org.cn/BGI/gutmeta/Single_Sample_contig/MH0013.scaftig.more500.gz
MH0014	MH0014_081203	MetaHIT_IBD	No_IBD	Control	MH0014.scaftig.more500.gz	AssemblyForMoreThanOneSample	ftp://public.genomics.org.cn/BGI/gutmeta/Single_Sample_contig/MH0014.scaftig.more500.gz
MH0015	MH0015_081108	MetaHIT_IBD	No_IBD	Control	MH0015.scaftig.more500.gz	AssemblyForMoreThanOneSample	ftp://public.genomics.org.cn/BGI/gutmeta/Single_Sample_contig/MH0015.scaftig.more500.gz
MH0016	MH0016_081203	MetaHIT_IBD	No_IBD	Control	MH0016.scaftig.more500.gz	AssemblyForMoreThanOneSample	ftp://public.genomics.org.cn/BGI/gutmeta/Single_Sample_contig/MH0016.scaftig.more500.gz
MH0017	MH0017_081108	MetaHIT_IBD	No_IBD	Control	MH0017.scaftig.more500.gz	AssemblyForMoreThanOneSample	ftp://public.genomics.org.cn/BGI/gutmeta/Single_Sample_contig/MH0017.scaftig.more500.gz
MH0018	MH0018_081108	MetaHIT_IBD	No_IBD	Control	MH0018.scaftig.more500.gz	AssemblyForMoreThanOneSample	ftp://public.genomics.org.cn/BGI/gutmeta/Single_Sample_contig/MH0018.scaftig.more500.gz
MH0019	MH0019_081108	MetaHIT_IBD	No_IBD	Control	MH0019.scaftig.more500.gz	AssemblyForMoreThanOneSample	ftp://public.genomics.org.cn/BGI/gutmeta/Single_Sample_contig/MH0019.scaftig.more500.gz
MH0020	MH0020_081224	MetaHIT_IBD	No_IBD	Control	MH0020.scaftig.more500.gz	AssemblyForMoreThanOneSample	ftp://public.genomics.org.cn/BGI/gutmeta/Single_Sample_contig/MH0020.scaftig.more500.gz
MH0021	MH0021_081224	MetaHIT_IBD	No_IBD	Control	MH0021.scaftig.more500.gz	AssemblyForMoreThanOneSample	ftp://public.genomics.org.cn/BGI/gutmeta/Single_Sample_contig/MH0021.scaftig.more500.gz
MH0022	MH0022_081108	MetaHIT_IBD	No_IBD	Control	MH0022.scaftig.more500.gz	AssemblyForMoreThanOneSample	ftp://public.genomics.org.cn/BGI/gutmeta/Single_Sample_contig/MH0022.scaftig.more500.gz
MH0023	MH0023_081108	MetaHIT_IBD	No_IBD	Control	MH0023.scaftig.more500.gz	AssemblyForMoreThanOneSample	ftp://public.genomics.org.cn/BGI/gutmeta/Single_Sample_contig/MH0023.scaftig.more500.gz
MH0024	MH0024_081224	MetaHIT_IBD	No_IBD	Control	MH0024.scaftig.more500.gz	AssemblyForMoreThanOneSample	ftp://public.genomics.org.cn/BGI/gutmeta/Single_Sample_contig/MH0024.scaftig.more500.gz
MH0025	MH0025_090120	MetaHIT_IBD	No_IBD	Control	MH0025.scaftig.more500.gz	AssemblyForMoreThanOneSample	ftp://public.genomics.org.cn/BGI/gutmeta/Single_Sample_contig/MH0025.scaftig.more500.gz
MH0026	MH0026_081224	MetaHIT_IBD	No_IBD	Control	MH0026.scaftig.more500.gz	AssemblyForMoreThanOneSample	ftp://public.genomics.org.cn/BGI/gutmeta/Single_Sample_contig/MH0026.scaftig.more500.gz
MH0027	MH0027_081108	MetaHIT_IBD	No_IBD	Control	MH0027.scaftig.more500.gz	AssemblyForMoreThanOneSample	ftp://public.genomics.org.cn/BGI/gutmeta/Single_Sample_contig/MH0027.scaftig.more500.gz
MH0028	MH0028_081223	MetaHIT_IBD	No_IBD	Control	MH0028.scaftig.more500.gz	AssemblyForMoreThanOneSample	ftp://public.genomics.org.cn/BGI/gutmeta/Single_Sample_contig/MH0028.scaftig.more500.gz
MH0030	MH0030_081224	MetaHIT_IBD	No_IBD	Control	MH0030.scaftig.more500.gz	AssemblyForMoreThanOneSample	ftp://public.genomics.org.cn/BGI/gutmeta/Single_Sample_contig/MH0030.scaftig.more500.gz
MH0031	MH0031_081223	MetaHIT_IBD	No_IBD	Control	MH0031.scaftig.more500.gz	AssemblyForMoreThanOneSample	ftp://public.genomics.org.cn/BGI/gutmeta/Single_Sample_contig/MH0031.scaftig.more500.gz
MH0032	MH0032_081224	MetaHIT_IBD	No_IBD	Control	MH0032.scaftig.more500.gz	AssemblyForMoreThanOneSample	ftp://public.genomics.org.cn/BGI/gutmeta/Single_Sample_contig/MH0032.scaftig.more500.gz
MH0033	MH0033_081224	MetaHIT_IBD	No_IBD	Control	MH0033.scaftig.more500.gz	AssemblyForMoreThanOneSample	ftp://public.genomics.org.cn/BGI/gutmeta/Single_Sample_contig/MH0033.scaftig.more500.gz
MH0034	MH0034_081213	MetaHIT_IBD	No_IBD	Control	MH0034.scaftig.more500.gz	AssemblyForMoreThanOneSample	ftp://public.genomics.org.cn/BGI/gutmeta/Single_Sample_contig/MH0034.scaftig.more500.gz
MH0035	MH0035_081223	MetaHIT_IBD	No_IBD	Control	MH0035.scaftig.more500.gz	AssemblyForMoreThanOneSample	ftp://public.genomics.org.cn/BGI/gutmeta/Single_Sample_contig/MH0035.scaftig.more500.gz
MH0036	MH0036_081226	MetaHIT_IBD	No_IBD	Control	MH0036.scaftig.more500.gz	AssemblyForMoreThanOneSample	ftp://public.genomics.org.cn/BGI/gutmeta/Single_Sample_contig/MH0036.scaftig.more500.gz
MH0037	MH0037_081226	MetaHIT_IBD	No_IBD	Control	MH0037.scaftig.more500.gz	AssemblyForMoreThanOneSample	ftp://public.genomics.org.cn/BGI/gutmeta/Single_Sample_contig/MH0037.scaftig.more500.gz
MH0038	MH0038_081226	MetaHIT_IBD	No_IBD	Control	MH0038.scaftig.more500.gz	AssemblyForMoreThanOneSample	ftp://public.genomics.org.cn/BGI/gutmeta/Single_Sample_contig/MH0038.scaftig.more500.gz
MH0039	MH0039_081226	MetaHIT_IBD	No_IBD	Control	MH0039.scaftig.more500.gz	AssemblyForMoreThanOneSample	ftp://public.genomics.org.cn/BGI/gutmeta/Single_Sample_contig/MH0039.scaftig.more500.gz
MH0040	MH0040_081223	MetaHIT_IBD	No_IBD	Control	MH0040.scaftig.more500.gz	AssemblyForMoreThanOneSample	ftp://public.genomics.org.cn/BGI/gutmeta/Single_Sample_contig/MH0040.scaftig.more500.gz
MH0041	MH0041_081222	MetaHIT_IBD	No_IBD	Control	MH0041.scaftig.more500.gz	AssemblyForMoreThanOneSample	ftp://public.genomics.org.cn/BGI/gutmeta/Single_Sample_contig/MH0041.scaftig.more500.gz
MH0042	MH0042_081226	MetaHIT_IBD	No_IBD	Control	MH0042.scaftig.more500.gz	AssemblyForMoreThanOneSample	ftp://public.genomics.org.cn/BGI/gutmeta/Single_Sample_contig/MH0042.scaftig.more500.gz
MH0043	MH0043_081214	MetaHIT_IBD	No_IBD	Control	MH0043.scaftig.more500.gz	AssemblyForMoreThanOneSample	ftp://public.genomics.org.cn/BGI/gutmeta/Single_Sample_contig/MH0043.scaftig.more500.gz
MH0044	MH0044_081222	MetaHIT_IBD	No_IBD	Control	MH0044.scaftig.more500.gz	AssemblyForMoreThanOneSample	ftp://public.genomics.org.cn/BGI/gutmeta/Single_Sample_contig/MH0044.scaftig.more500.gz
MH0045	MH0045_081223	MetaHIT_IBD	No_IBD	Control	MH0045.scaftig.more500.gz	AssemblyForMoreThanOneSample	ftp://public.genomics.org.cn/BGI/gutmeta/Single_Sample_contig/MH0045.scaftig.more500.gz
MH0046	MH0046_081230	MetaHIT_IBD	No_IBD	Control	MH0046.scaftig.more500.gz	AssemblyForMoreThanOneSample	ftp://public.genomics.org.cn/BGI/gutmeta/Single_Sample_contig/MH0046.scaftig.more500.gz
MH0047	MH0047_081223	MetaHIT_IBD	No_IBD	Control	MH0047.scaftig.more500.gz	AssemblyForMoreThanOneSample	ftp://public.genomics.org.cn/BGI/gutmeta/Single_Sample_contig/MH0047.scaftig.more500.gz
MH0048	MH0048_081226	MetaHIT_IBD	No_IBD	Control	MH0048.scaftig.more500.gz	AssemblyForMoreThanOneSample	ftp://public.genomics.org.cn/BGI/gutmeta/Single_Sample_contig/MH0048.scaftig.more500.gz
MH0049	MH0049_081223	MetaHIT_IBD	No_IBD	Control	MH0049.scaftig.more500.gz	AssemblyForMoreThanOneSample	ftp://public.genomics.org.cn/BGI/gutmeta/Single_Sample_contig/MH0049.scaftig.more500.gz
MH0050	MH0050_081223	MetaHIT_IBD	No_IBD	Control	MH0050.scaftig.more500.gz	AssemblyForMoreThanOneSample	ftp://public.genomics.org.cn/BGI/gutmeta/Single_Sample_contig/MH0050.scaftig.more500.gz
MH0051	MH0051_081226	MetaHIT_IBD	No_IBD	Control	MH0051.scaftig.more500.gz	AssemblyForMoreThanOneSample	ftp://public.genomics.org.cn/BGI/gutmeta/Single_Sample_contig/MH0051.scaftig.more500.gz
MH0052	MH0052_090103	MetaHIT_IBD	No_IBD	Control	MH0052.scaftig.more500.gz	AssemblyForMoreThanOneSample	ftp://public.genomics.org.cn/BGI/gutmeta/Single_Sample_contig/MH0052.scaftig.more500.gz
MH0053	MH0053_081222	MetaHIT_IBD	No_IBD	Control	MH0053.scaftig.more500.gz	AssemblyForMoreThanOneSample	ftp://public.genomics.org.cn/BGI/gutmeta/Single_Sample_contig/MH0053.scaftig.more500.gz
MH0054	MH0054_081222	MetaHIT_IBD	No_IBD	Control	MH0054.scaftig.more500.gz	AssemblyForMoreThanOneSample	ftp://public.genomics.org.cn/BGI/gutmeta/Single_Sample_contig/MH0054.scaftig.more500.gz
MH0055	MH0055_081223	MetaHIT_IBD	No_IBD	Control	MH0055.scaftig.more500.gz	AssemblyForMoreThanOneSample	ftp://public.genomics.org.cn/BGI/gutmeta/Single_Sample_contig/MH0055.scaftig.more500.gz
MH0056	MH0056_081230	MetaHIT_IBD	No_IBD	Control	MH0056.scaftig.more500.gz	AssemblyForMoreThanOneSample	ftp://public.genomics.org.cn/BGI/gutmeta/Single_Sample_contig/MH0056.scaftig.more500.gz
MH0057	MH0057_081222	MetaHIT_IBD	No_IBD	Control	MH0057.scaftig.more500.gz	AssemblyForMoreThanOneSample	ftp://public.genomics.org.cn/BGI/gutmeta/Single_Sample_contig/MH0057.scaftig.more500.gz
MH0058	MH0058_081230	MetaHIT_IBD	No_IBD	Control	MH0058.scaftig.more500.gz	AssemblyForMoreThanOneSample	ftp://public.genomics.org.cn/BGI/gutmeta/Single_Sample_contig/MH0058.scaftig.more500.gz
MH0059	MH0059_081230	MetaHIT_IBD	No_IBD	Control	MH0059.scaftig.more500.gz	AssemblyForMoreThanOneSample	ftp://public.genomics.org.cn/BGI/gutmeta/Single_Sample_contig/MH0059.scaftig.more500.gz
MH0060	MH0060_081222	MetaHIT_IBD	No_IBD	Control	MH0060.scaftig.more500.gz	AssemblyForMoreThanOneSample	ftp://public.genomics.org.cn/BGI/gutmeta/Single_Sample_contig/MH0060.scaftig.more500.gz
MH0061	MH0061_090103	MetaHIT_IBD	No_IBD	Control	MH0061.scaftig.more500.gz	AssemblyForMoreThanOneSample	ftp://public.genomics.org.cn/BGI/gutmeta/Single_Sample_contig/MH0061.scaftig.more500.gz
MH0062	MH0062_081223	MetaHIT_IBD	No_IBD	Control	MH0062.scaftig.more500.gz	AssemblyForMoreThanOneSample	ftp://public.genomics.org.cn/BGI/gutmeta/Single_Sample_contig/MH0062.scaftig.more500.gz
MH0063	MH0063_090103	MetaHIT_IBD	No_IBD	Control	MH0063.scaftig.more500.gz	AssemblyForMoreThanOneSample	ftp://public.genomics.org.cn/BGI/gutmeta/Single_Sample_contig/MH0063.scaftig.more500.gz
MH0064	MH0064_081223	MetaHIT_IBD	No_IBD	Control	MH0064.scaftig.more500.gz	AssemblyForMoreThanOneSample	ftp://public.genomics.org.cn/BGI/gutmeta/Single_Sample_contig/MH0064.scaftig.more500.gz
MH0065	MH0065_081223	MetaHIT_IBD	No_IBD	Control	MH0065.scaftig.more500.gz	AssemblyForMoreThanOneSample	ftp://public.genomics.org.cn/BGI/gutmeta/Single_Sample_contig/MH0065.scaftig.more500.gz
MH0066	MH0066_081223	MetaHIT_IBD	No_IBD	Control	MH0066.scaftig.more500.gz	AssemblyForMoreThanOneSample	ftp://public.genomics.org.cn/BGI/gutmeta/Single_Sample_contig/MH0066.scaftig.more500.gz
MH0067	MH0067_090103	MetaHIT_IBD	No_IBD	Control	MH0067.scaftig.more500.gz	AssemblyForMoreThanOneSample	ftp://public.genomics.org.cn/BGI/gutmeta/Single_Sample_contig/MH0067.scaftig.more500.gz
MH0068	MH0068_081223	MetaHIT_IBD	No_IBD	Control	MH0068.scaftig.more500.gz	AssemblyForMoreThanOneSample	ftp://public.genomics.org.cn/BGI/gutmeta/Single_Sample_contig/MH0068.scaftig.more500.gz
MH0069	MH0069_081209	MetaHIT_IBD	No_IBD	Control	MH0069.scaftig.more500.gz	AssemblyForMoreThanOneSample	ftp://public.genomics.org.cn/BGI/gutmeta/Single_Sample_contig/MH0069.scaftig.more500.gz
MH0070	MH0070_090104	MetaHIT_IBD	No_IBD	Control	MH0070.scaftig.more500.gz	AssemblyForMoreThanOneSample	ftp://public.genomics.org.cn/BGI/gutmeta/Single_Sample_contig/MH0070.scaftig.more500.gz
MH0071	MH0071_090104	MetaHIT_IBD	No_IBD	Control	MH0071.scaftig.more500.gz	AssemblyForMoreThanOneSample	ftp://public.genomics.org.cn/BGI/gutmeta/Single_Sample_contig/MH0071.scaftig.more500.gz
MH0072	MH0072_081223	MetaHIT_IBD	No_IBD	Control	MH0072.scaftig.more500.gz	AssemblyForMoreThanOneSample	ftp://public.genomics.org.cn/BGI/gutmeta/Single_Sample_contig/MH0072.scaftig.more500.gz
MH0073	MH0073_081223	MetaHIT_IBD	No_IBD	Control	MH0073.scaftig.more500.gz	AssemblyForMoreThanOneSample	ftp://public.genomics.org.cn/BGI/gutmeta/Single_Sample_contig/MH0073.scaftig.more500.gz
MH0074	MH0074_081223	MetaHIT_IBD	No_IBD	Control	MH0074.scaftig.more500.gz	AssemblyForMoreThanOneSample	ftp://public.genomics.org.cn/BGI/gutmeta/Single_Sample_contig/MH0074.scaftig.more500.gz
MH0075	MH0075_090104	MetaHIT_IBD	No_IBD	Control	MH0075.scaftig.more500.gz	AssemblyForMoreThanOneSample	ftp://public.genomics.org.cn/BGI/gutmeta/Single_Sample_contig/MH0075.scaftig.more500.gz
MH0076	MH0076_081223	MetaHIT_IBD	No_IBD	Control	MH0076.scaftig.more500.gz	AssemblyForMoreThanOneSample	ftp://public.genomics.org.cn/BGI/gutmeta/Single_Sample_contig/MH0076.scaftig.more500.gz
MH0077	MH0077_081223	MetaHIT_IBD	No_IBD	Control	MH0077.scaftig.more500.gz	AssemblyForMoreThanOneSample	ftp://public.genomics.org.cn/BGI/gutmeta/Single_Sample_contig/MH0077.scaftig.more500.gz
MH0078	MH0078_081222	MetaHIT_IBD	No_IBD	Control	MH0078.scaftig.more500.gz	AssemblyForMoreThanOneSample	ftp://public.genomics.org.cn/BGI/gutmeta/Single_Sample_contig/MH0078.scaftig.more500.gz
MH0079	MH0079_090104	MetaHIT_IBD	No_IBD	Control	MH0079.scaftig.more500.gz	AssemblyForMoreThanOneSample	ftp://public.genomics.org.cn/BGI/gutmeta/Single_Sample_contig/MH0079.scaftig.more500.gz
MH0080	MH0080_090109	MetaHIT_IBD	No_IBD	Control	MH0080.scaftig.more500.gz	AssemblyForMoreThanOneSample	ftp://public.genomics.org.cn/BGI/gutmeta/Single_Sample_contig/MH0080.scaftig.more500.gz
MH0081	MH0081_090105	MetaHIT_IBD	No_IBD	Control	MH0081.scaftig.more500.gz	AssemblyForMoreThanOneSample	ftp://public.genomics.org.cn/BGI/gutmeta/Single_Sample_contig/MH0081.scaftig.more500.gz
MH0082	MH0082_090105	MetaHIT_IBD	No_IBD	Control	MH0082.scaftig.more500.gz	AssemblyForMoreThanOneSample	ftp://public.genomics.org.cn/BGI/gutmeta/Single_Sample_contig/MH0082.scaftig.more500.gz
MH0083	MH0083_090105	MetaHIT_IBD	No_IBD	Control	MH0083.scaftig.more500.gz	AssemblyForMoreThanOneSample	ftp://public.genomics.org.cn/BGI/gutmeta/Single_Sample_contig/MH0083.scaftig.more500.gz
MH0084	MH0084_090109	MetaHIT_IBD	No_IBD	Control	MH0084.scaftig.more500.gz	AssemblyForMoreThanOneSample	ftp://public.genomics.org.cn/BGI/gutmeta/Single_Sample_contig/MH0084.scaftig.more500.gz
MH0085	MH0085_081223	MetaHIT_IBD	No_IBD	Control	MH0085.scaftig.more500.gz	AssemblyForMoreThanOneSample	ftp://public.genomics.org.cn/BGI/gutmeta/Single_Sample_contig/MH0085.scaftig.more500.gz
MH0086	MH0086_081223	MetaHIT_IBD	No_IBD	Control	MH0086.scaftig.more500.gz	AssemblyForMoreThanOneSample	ftp://public.genomics.org.cn/BGI/gutmeta/Single_Sample_contig/MH0086.scaftig.more500.gz
NLF001	bgi-NLF001	BGI_Diabetes	No_T2D	Control	NLF001.contigs.m100.gz	UniqueAssembly	ftp://climb.genomics.cn/pub/10.5524/100001_101000/100036/AssemblyContigs/NLF001.contigs.m100.gz
NLF002	bgi-NLF002	BGI_Diabetes	No_T2D	Control	NLF002.contigs.m100.gz	UniqueAssembly	ftp://climb.genomics.cn/pub/10.5524/100001_101000/100036/AssemblyContigs/NLF002.contigs.m100.gz
NLF005	bgi-NLF005	BGI_Diabetes	No_T2D	Control	NLF005.contigs.m100.gz	UniqueAssembly	ftp://climb.genomics.cn/pub/10.5524/100001_101000/100036/AssemblyContigs/NLF005.contigs.m100.gz
NLF006	bgi-NLF006	BGI_Diabetes	No_T2D	Control	NLF006.contigs.m100.gz	UniqueAssembly	ftp://climb.genomics.cn/pub/10.5524/100001_101000/100036/AssemblyContigs/NLF006.contigs.m100.gz
NLF007	bgi-NLF007	BGI_Diabetes	No_T2D	Control	NLF007.contigs.m100.gz	UniqueAssembly	ftp://climb.genomics.cn/pub/10.5524/100001_101000/100036/AssemblyContigs/NLF007.contigs.m100.gz
NLF008	bgi-NLF008	BGI_Diabetes	No_T2D	Control	NLF008.contigs.m100.gz	UniqueAssembly	ftp://climb.genomics.cn/pub/10.5524/100001_101000/100036/AssemblyContigs/NLF008.contigs.m100.gz
NLF009	bgi-NLF009	BGI_Diabetes	No_T2D	Control	NLF009.contigs.m100.gz	UniqueAssembly	ftp://climb.genomics.cn/pub/10.5524/100001_101000/100036/AssemblyContigs/NLF009.contigs.m100.gz
NLF010	bgi-NLF010	BGI_Diabetes	No_T2D	Control	NLF010.contigs.m100.gz	UniqueAssembly	ftp://climb.genomics.cn/pub/10.5524/100001_101000/100036/AssemblyContigs/NLF010.contigs.m100.gz
NLF011	bgi-NLF011	BGI_Diabetes	No_T2D	Control	NLF011.contigs.m100.gz	UniqueAssembly	ftp://climb.genomics.cn/pub/10.5524/100001_101000/100036/AssemblyContigs/NLF011.contigs.m100.gz
NLF012	bgi-NLF012	BGI_Diabetes	No_T2D	Control	NLF012.contigs.m100.gz	UniqueAssembly	ftp://climb.genomics.cn/pub/10.5524/100001_101000/100036/AssemblyContigs/NLF012.contigs.m100.gz
NLF013	bgi-NLF013	BGI_Diabetes	No_T2D	Control	NLF013.contigs.m100.gz	UniqueAssembly	ftp://climb.genomics.cn/pub/10.5524/100001_101000/100036/AssemblyContigs/NLF013.contigs.m100.gz
NLF014	bgi-NLF014	BGI_Diabetes	No_T2D	Control	NLF014.contigs.m100.gz	UniqueAssembly	ftp://climb.genomics.cn/pub/10.5524/100001_101000/100036/AssemblyContigs/NLF014.contigs.m100.gz
NLF015	bgi-NLF015	BGI_Diabetes	No_T2D	Control	NLF015.contigs.m100.gz	UniqueAssembly	ftp://climb.genomics.cn/pub/10.5524/100001_101000/100036/AssemblyContigs/NLF015.contigs.m100.gz
NLM001	bgi-NLM001	BGI_Diabetes	No_T2D	Control	NLM001.contigs.m100.gz	UniqueAssembly	ftp://climb.genomics.cn/pub/10.5524/100001_101000/100036/AssemblyContigs/NLM001.contigs.m100.gz
NLM002	bgi-NLM002	BGI_Diabetes	No_T2D	Control	NLM002.contigs.m100.gz	UniqueAssembly	ftp://climb.genomics.cn/pub/10.5524/100001_101000/100036/AssemblyContigs/NLM002.contigs.m100.gz
NLM003	bgi-NLM003	BGI_Diabetes	No_T2D	Control	NLM003.contigs.m100.gz	UniqueAssembly	ftp://climb.genomics.cn/pub/10.5524/100001_101000/100036/AssemblyContigs/NLM003.contigs.m100.gz
NLM004	bgi-NLM004	BGI_Diabetes	No_T2D	Control	NLM004.contigs.m100.gz	UniqueAssembly	ftp://climb.genomics.cn/pub/10.5524/100001_101000/100036/AssemblyContigs/NLM004.contigs.m100.gz
NLM005	bgi-NLM005	BGI_Diabetes	No_T2D	Control	NLM005.contigs.m100.gz	UniqueAssembly	ftp://climb.genomics.cn/pub/10.5524/100001_101000/100036/AssemblyContigs/NLM005.contigs.m100.gz
NLM006	bgi-NLM006	BGI_Diabetes	No_T2D	Control	NLM006.contigs.m100.gz	UniqueAssembly	ftp://climb.genomics.cn/pub/10.5524/100001_101000/100036/AssemblyContigs/NLM006.contigs.m100.gz
NLM007	bgi-NLM007	BGI_Diabetes	No_T2D	Control	NLM007.contigs.m100.gz	UniqueAssembly	ftp://climb.genomics.cn/pub/10.5524/100001_101000/100036/AssemblyContigs/NLM007.contigs.m100.gz
NLM008	bgi-NLM008	BGI_Diabetes	No_T2D	Control	NLM008.contigs.m100.gz	UniqueAssembly	ftp://climb.genomics.cn/pub/10.5524/100001_101000/100036/AssemblyContigs/NLM008.contigs.m100.gz
NLM009	bgi-NLM009	BGI_Diabetes	No_T2D	Control	NLM009.contigs.m100.gz	UniqueAssembly	ftp://climb.genomics.cn/pub/10.5524/100001_101000/100036/AssemblyContigs/NLM009.contigs.m100.gz
NLM010	bgi-NLM010	BGI_Diabetes	No_T2D	Control	NLM010.contigs.m100.gz	UniqueAssembly	ftp://climb.genomics.cn/pub/10.5524/100001_101000/100036/AssemblyContigs/NLM010.contigs.m100.gz
NLM015	bgi-NLM015	BGI_Diabetes	No_T2D	Control	NLM015.contigs.m100.gz	UniqueAssembly	ftp://climb.genomics.cn/pub/10.5524/100001_101000/100036/AssemblyContigs/NLM015.contigs.m100.gz
NLM016	bgi-NLM016	BGI_Diabetes	No_T2D	Control	NLM016.contigs.m100.gz	UniqueAssembly	ftp://climb.genomics.cn/pub/10.5524/100001_101000/100036/AssemblyContigs/NLM016.contigs.m100.gz
NLM017	bgi-NLM017	BGI_Diabetes	No_T2D	Control	NLM017.contigs.m100.gz	UniqueAssembly	ftp://climb.genomics.cn/pub/10.5524/100001_101000/100036/AssemblyContigs/NLM017.contigs.m100.gz
NLM021	bgi-NLM021	BGI_Diabetes	No_T2D	Control	NLM021.contigs.m100.gz	UniqueAssembly	ftp://climb.genomics.cn/pub/10.5524/100001_101000/100036/AssemblyContigs/NLM021.contigs.m100.gz
NLM022	bgi-NLM022	BGI_Diabetes	No_T2D	Control	NLM022.contigs.m100.gz	UniqueAssembly	ftp://climb.genomics.cn/pub/10.5524/100001_101000/100036/AssemblyContigs/NLM022.contigs.m100.gz
NLM023	bgi-NLM023	BGI_Diabetes	No_T2D	Control	NLM023.contigs.m100.gz	UniqueAssembly	ftp://climb.genomics.cn/pub/10.5524/100001_101000/100036/AssemblyContigs/NLM023.contigs.m100.gz
NLM024	bgi-NLM024	BGI_Diabetes	No_T2D	Control	NLM024.contigs.m100.gz	UniqueAssembly	ftp://climb.genomics.cn/pub/10.5524/100001_101000/100036/AssemblyContigs/NLM024.contigs.m100.gz
NLM025	bgi-NLM025	BGI_Diabetes	No_T2D	Control	NLM025.contigs.m100.gz	UniqueAssembly	ftp://climb.genomics.cn/pub/10.5524/100001_101000/100036/AssemblyContigs/NLM025.contigs.m100.gz
NLM026	bgi-NLM026	BGI_Diabetes	No_T2D	Control	NLM026.contigs.m100.gz	UniqueAssembly	ftp://climb.genomics.cn/pub/10.5524/100001_101000/100036/AssemblyContigs/NLM026.contigs.m100.gz
NLM027	bgi-NLM027	BGI_Diabetes	No_T2D	Control	NLM027.contigs.m100.gz	UniqueAssembly	ftp://climb.genomics.cn/pub/10.5524/100001_101000/100036/AssemblyContigs/NLM027.contigs.m100.gz
NLM028	bgi-NLM028	BGI_Diabetes	No_T2D	Control	NLM028.contigs.m100.gz	UniqueAssembly	ftp://climb.genomics.cn/pub/10.5524/100001_101000/100036/AssemblyContigs/NLM028.contigs.m100.gz
NLM029	bgi-NLM029	BGI_Diabetes	No_T2D	Control	NLM029.contigs.m100.gz	UniqueAssembly	ftp://climb.genomics.cn/pub/10.5524/100001_101000/100036/AssemblyContigs/NLM029.contigs.m100.gz
NLM031	bgi-NLM031	BGI_Diabetes	No_T2D	Control	NLM031.contigs.m100.gz	UniqueAssembly	ftp://climb.genomics.cn/pub/10.5524/100001_101000/100036/AssemblyContigs/NLM031.contigs.m100.gz
NLM032	bgi-NLM032	BGI_Diabetes	No_T2D	Control	NLM032.contigs.m100.gz	UniqueAssembly	ftp://climb.genomics.cn/pub/10.5524/100001_101000/100036/AssemblyContigs/NLM032.contigs.m100.gz
NOF001	bgi-NOF001	BGI_Diabetes	No_T2D	Control	NOF001.contigs.m100.gz	UniqueAssembly	ftp://climb.genomics.cn/pub/10.5524/100001_101000/100036/AssemblyContigs/NOF001.contigs.m100.gz
NOF002	bgi-NOF002	BGI_Diabetes	No_T2D	Control	NOF002.contigs.m100.gz	UniqueAssembly	ftp://climb.genomics.cn/pub/10.5524/100001_101000/100036/AssemblyContigs/NOF002.contigs.m100.gz
NOF004	bgi-NOF004	BGI_Diabetes	No_T2D	Control	NOF004.contigs.m100.gz	UniqueAssembly	ftp://climb.genomics.cn/pub/10.5524/100001_101000/100036/AssemblyContigs/NOF004.contigs.m100.gz
NOF005	bgi-NOF005	BGI_Diabetes	No_T2D	Control	NOF005.contigs.m100.gz	UniqueAssembly	ftp://climb.genomics.cn/pub/10.5524/100001_101000/100036/AssemblyContigs/NOF005.contigs.m100.gz
NOF006	bgi-NOF006	BGI_Diabetes	No_T2D	Control	NOF006.contigs.m100.gz	UniqueAssembly	ftp://climb.genomics.cn/pub/10.5524/100001_101000/100036/AssemblyContigs/NOF006.contigs.m100.gz
NOF007	bgi-NOF007	BGI_Diabetes	No_T2D	Control	NOF007.contigs.m100.gz	UniqueAssembly	ftp://climb.genomics.cn/pub/10.5524/100001_101000/100036/AssemblyContigs/NOF007.contigs.m100.gz
NOF008	bgi-NOF008	BGI_Diabetes	No_T2D	Control	NOF008.contigs.m100.gz	UniqueAssembly	ftp://climb.genomics.cn/pub/10.5524/100001_101000/100036/AssemblyContigs/NOF008.contigs.m100.gz
NOF009	bgi-NOF009	BGI_Diabetes	No_T2D	Control	NOF009.contigs.m100.gz	UniqueAssembly	ftp://climb.genomics.cn/pub/10.5524/100001_101000/100036/AssemblyContigs/NOF009.contigs.m100.gz
NOF010	bgi-NOF010	BGI_Diabetes	No_T2D	Control	NOF010.contigs.m100.gz	UniqueAssembly	ftp://climb.genomics.cn/pub/10.5524/100001_101000/100036/AssemblyContigs/NOF010.contigs.m100.gz
NOF011	bgi-NOF011	BGI_Diabetes	No_T2D	Control	NOF011.contigs.m100.gz	UniqueAssembly	ftp://climb.genomics.cn/pub/10.5524/100001_101000/100036/AssemblyContigs/NOF011.contigs.m100.gz
NOF012	bgi-NOF012	BGI_Diabetes	No_T2D	Control	NOF012.contigs.m100.gz	UniqueAssembly	ftp://climb.genomics.cn/pub/10.5524/100001_101000/100036/AssemblyContigs/NOF012.contigs.m100.gz
NOF013	bgi-NOF013	BGI_Diabetes	No_T2D	Control	NOF013.contigs.m100.gz	UniqueAssembly	ftp://climb.genomics.cn/pub/10.5524/100001_101000/100036/AssemblyContigs/NOF013.contigs.m100.gz
NOF014	bgi-NOF014	BGI_Diabetes	No_T2D	Control	NOF014.contigs.m100.gz	UniqueAssembly	ftp://climb.genomics.cn/pub/10.5524/100001_101000/100036/AssemblyContigs/NOF014.contigs.m100.gz
NOM001	bgi-NOM001	BGI_Diabetes	No_T2D	Control	NOM001.contigs.m100.gz	UniqueAssembly	ftp://climb.genomics.cn/pub/10.5524/100001_101000/100036/AssemblyContigs/NOM001.contigs.m100.gz
NOM002	bgi-NOM002	BGI_Diabetes	No_T2D	Control	NOM002.contigs.m100.gz	UniqueAssembly	ftp://climb.genomics.cn/pub/10.5524/100001_101000/100036/AssemblyContigs/NOM002.contigs.m100.gz
NOM004	bgi-NOM004	BGI_Diabetes	No_T2D	Control	NOM004.contigs.m100.gz	UniqueAssembly	ftp://climb.genomics.cn/pub/10.5524/100001_101000/100036/AssemblyContigs/NOM004.contigs.m100.gz
NOM005	bgi-NOM005	BGI_Diabetes	No_T2D	Control	NOM005.contigs.m100.gz	UniqueAssembly	ftp://climb.genomics.cn/pub/10.5524/100001_101000/100036/AssemblyContigs/NOM005.contigs.m100.gz
NOM007	bgi-NOM007	BGI_Diabetes	No_T2D	Control	NOM007.contigs.m100.gz	UniqueAssembly	ftp://climb.genomics.cn/pub/10.5524/100001_101000/100036/AssemblyContigs/NOM007.contigs.m100.gz
NOM008	bgi-NOM008	BGI_Diabetes	No_T2D	Control	NOM008.contigs.m100.gz	UniqueAssembly	ftp://climb.genomics.cn/pub/10.5524/100001_101000/100036/AssemblyContigs/NOM008.contigs.m100.gz
NOM009	bgi-NOM009	BGI_Diabetes	No_T2D	Control	NOM009.contigs.m100.gz	UniqueAssembly	ftp://climb.genomics.cn/pub/10.5524/100001_101000/100036/AssemblyContigs/NOM009.contigs.m100.gz
NOM010	bgi-NOM010	BGI_Diabetes	No_T2D	Control	NOM010.contigs.m100.gz	UniqueAssembly	ftp://climb.genomics.cn/pub/10.5524/100001_101000/100036/AssemblyContigs/NOM010.contigs.m100.gz
NOM012	bgi-NOM012	BGI_Diabetes	No_T2D	Control	NOM012.contigs.m100.gz	UniqueAssembly	ftp://climb.genomics.cn/pub/10.5524/100001_101000/100036/AssemblyContigs/NOM012.contigs.m100.gz
NOM013	bgi-NOM013	BGI_Diabetes	No_T2D	Control	NOM013.contigs.m100.gz	UniqueAssembly	ftp://climb.genomics.cn/pub/10.5524/100001_101000/100036/AssemblyContigs/NOM013.contigs.m100.gz
NOM014	bgi-NOM014	BGI_Diabetes	No_T2D	Control	NOM014.contigs.m100.gz	UniqueAssembly	ftp://climb.genomics.cn/pub/10.5524/100001_101000/100036/AssemblyContigs/NOM014.contigs.m100.gz
NOM015	bgi-NOM015	BGI_Diabetes	No_T2D	Control	NOM015.contigs.m100.gz	UniqueAssembly	ftp://climb.genomics.cn/pub/10.5524/100001_101000/100036/AssemblyContigs/NOM015.contigs.m100.gz
NOM016	bgi-NOM016	BGI_Diabetes	No_T2D	Control	NOM016.contigs.m100.gz	UniqueAssembly	ftp://climb.genomics.cn/pub/10.5524/100001_101000/100036/AssemblyContigs/NOM016.contigs.m100.gz
NOM017	bgi-NOM017	BGI_Diabetes	No_T2D	Control	NOM017.contigs.m100.gz	UniqueAssembly	ftp://climb.genomics.cn/pub/10.5524/100001_101000/100036/AssemblyContigs/NOM017.contigs.m100.gz
NOM018	bgi-NOM018	BGI_Diabetes	No_T2D	Control	NOM018.contigs.m100.gz	UniqueAssembly	ftp://climb.genomics.cn/pub/10.5524/100001_101000/100036/AssemblyContigs/NOM018.contigs.m100.gz
NOM019	bgi-NOM019	BGI_Diabetes	No_T2D	Control	NOM019.contigs.m100.gz	UniqueAssembly	ftp://climb.genomics.cn/pub/10.5524/100001_101000/100036/AssemblyContigs/NOM019.contigs.m100.gz
NOM020	bgi-NOM020	BGI_Diabetes	No_T2D	Control	NOM020.contigs.m100.gz	UniqueAssembly	ftp://climb.genomics.cn/pub/10.5524/100001_101000/100036/AssemblyContigs/NOM020.contigs.m100.gz
NOM022	bgi-NOM022	BGI_Diabetes	No_T2D	Control	NOM022.contigs.m100.gz	UniqueAssembly	ftp://climb.genomics.cn/pub/10.5524/100001_101000/100036/AssemblyContigs/NOM022.contigs.m100.gz
NOM023	bgi-NOM023	BGI_Diabetes	No_T2D	Control	NOM023.contigs.m100.gz	UniqueAssembly	ftp://climb.genomics.cn/pub/10.5524/100001_101000/100036/AssemblyContigs/NOM023.contigs.m100.gz
NOM025	bgi-NOM025	BGI_Diabetes	No_T2D	Control	NOM025.contigs.m100.gz	UniqueAssembly	ftp://climb.genomics.cn/pub/10.5524/100001_101000/100036/AssemblyContigs/NOM025.contigs.m100.gz
NOM026	bgi-NOM026	BGI_Diabetes	No_T2D	Control	NOM026.contigs.m100.gz	UniqueAssembly	ftp://climb.genomics.cn/pub/10.5524/100001_101000/100036/AssemblyContigs/NOM026.contigs.m100.gz
NOM027	bgi-NOM027	BGI_Diabetes	No_T2D	Control	NOM027.contigs.m100.gz	UniqueAssembly	ftp://climb.genomics.cn/pub/10.5524/100001_101000/100036/AssemblyContigs/NOM027.contigs.m100.gz
NOM028	bgi-NOM028	BGI_Diabetes	No_T2D	Control	NOM028.contigs.m100.gz	UniqueAssembly	ftp://climb.genomics.cn/pub/10.5524/100001_101000/100036/AssemblyContigs/NOM028.contigs.m100.gz
NOM029	bgi-NOM029	BGI_Diabetes	No_T2D	Control	NOM029.contigs.m100.gz	UniqueAssembly	ftp://climb.genomics.cn/pub/10.5524/100001_101000/100036/AssemblyContigs/NOM029.contigs.m100.gz
O2_UC_1	O2.UC-1_090112	MetaHIT_IBD	Ulcerative_Colitis	Ulcerative_Colitis	O2.UC-1.scaftig.more500.gz	AssemblyForMoreThanOneSample	ftp://public.genomics.org.cn/BGI/gutmeta/Single_Sample_contig/O2.UC-1.scaftig.more500.gz
O2_UC_11	O2.UC-11_090112	MetaHIT_IBD	Ulcerative_Colitis	Ulcerative_Colitis	O2.UC-11.scaftig.more500.gz	AssemblyForMoreThanOneSample	ftp://public.genomics.org.cn/BGI/gutmeta/Single_Sample_contig/O2.UC-11.scaftig.more500.gz
O2_UC_12	O2.UC-12_090112	MetaHIT_IBD	Ulcerative_Colitis	Ulcerative_Colitis	O2.UC-12.scaftig.more500.gz	AssemblyForMoreThanOneSample	ftp://public.genomics.org.cn/BGI/gutmeta/Single_Sample_contig/O2.UC-12.scaftig.more500.gz
O2_UC_13	O2.UC-13_090114	MetaHIT_IBD	Ulcerative_Colitis	Ulcerative_Colitis	O2.UC-13.scaftig.more500.gz	AssemblyForMoreThanOneSample	ftp://public.genomics.org.cn/BGI/gutmeta/Single_Sample_contig/O2.UC-13.scaftig.more500.gz
O2_UC_14	O2.UC-14_090114	MetaHIT_IBD	Ulcerative_Colitis	Ulcerative_Colitis	O2.UC-14.scaftig.more500.gz	AssemblyForMoreThanOneSample	ftp://public.genomics.org.cn/BGI/gutmeta/Single_Sample_contig/O2.UC-14.scaftig.more500.gz
O2_UC_16	O2.UC-16_090114	MetaHIT_IBD	Ulcerative_Colitis	Ulcerative_Colitis	O2.UC-16.scaftig.more500.gz	AssemblyForMoreThanOneSample	ftp://public.genomics.org.cn/BGI/gutmeta/Single_Sample_contig/O2.UC-16.scaftig.more500.gz
O2_UC_17	O2.UC-17_090114	MetaHIT_IBD	Ulcerative_Colitis	Ulcerative_Colitis	O2.UC-17.scaftig.more500.gz	AssemblyForMoreThanOneSample	ftp://public.genomics.org.cn/BGI/gutmeta/Single_Sample_contig/O2.UC-17.scaftig.more500.gz
O2_UC_18	O2.UC-18_090114	MetaHIT_IBD	Ulcerative_Colitis	Ulcerative_Colitis	O2.UC-18.scaftig.more500.gz	AssemblyForMoreThanOneSample	ftp://public.genomics.org.cn/BGI/gutmeta/Single_Sample_contig/O2.UC-18.scaftig.more500.gz
O2_UC_19	O2.UC-19_090117	MetaHIT_IBD	Ulcerative_Colitis	Ulcerative_Colitis	O2.UC-19.scaftig.more500.gz	AssemblyForMoreThanOneSample	ftp://public.genomics.org.cn/BGI/gutmeta/Single_Sample_contig/O2.UC-19.scaftig.more500.gz
O2_UC_20	O2.UC-20_090117	MetaHIT_IBD	Ulcerative_Colitis	Ulcerative_Colitis	O2.UC-20.scaftig.more500.gz	AssemblyForMoreThanOneSample	ftp://public.genomics.org.cn/BGI/gutmeta/Single_Sample_contig/O2.UC-20.scaftig.more500.gz
O2_UC_21	O2.UC-21_090117	MetaHIT_IBD	Ulcerative_Colitis	Ulcerative_Colitis	O2.UC-21.scaftig.more500.gz	AssemblyForMoreThanOneSample	ftp://public.genomics.org.cn/BGI/gutmeta/Single_Sample_contig/O2.UC-21.scaftig.more500.gz
O2_UC_22	O2.UC-22_090117	MetaHIT_IBD	Ulcerative_Colitis	Ulcerative_Colitis	O2.UC-22.scaftig.more500.gz	AssemblyForMoreThanOneSample	ftp://public.genomics.org.cn/BGI/gutmeta/Single_Sample_contig/O2.UC-22.scaftig.more500.gz
O2_UC_23	O2.UC-23_090129	MetaHIT_IBD	Ulcerative_Colitis	Ulcerative_Colitis	O2.UC-23.scaftig.more500.gz	AssemblyForMoreThanOneSample	ftp://public.genomics.org.cn/BGI/gutmeta/Single_Sample_contig/O2.UC-23.scaftig.more500.gz
O2_UC_24	O2.UC-24_090120	MetaHIT_IBD	Ulcerative_Colitis	Ulcerative_Colitis	O2.UC-24.scaftig.more500.gz	AssemblyForMoreThanOneSample	ftp://public.genomics.org.cn/BGI/gutmeta/Single_Sample_contig/O2.UC-24.scaftig.more500.gz
O2_UC_4	O2.UC-4_090112	MetaHIT_IBD	Ulcerative_Colitis	Ulcerative_Colitis	O2.UC-4.scaftig.more500.gz	AssemblyForMoreThanOneSample	ftp://public.genomics.org.cn/BGI/gutmeta/Single_Sample_contig/O2.UC-4.scaftig.more500.gz
SRS011061	SRS011061	HMP_HMASM	Control	Control	SRS011061.fna.bz2	UniqueAssembly	ftp://public-ftp.hmpdacc.org/HMASM/IDBA/SRS011061.fna.bz2
SRS011084	SRS011084	HMP_HMASM	Control	Control	SRS011084.fna.bz2	UniqueAssembly	ftp://public-ftp.hmpdacc.org/HMASM/IDBA/SRS011084.fna.bz2
SRS011134	SRS011134	HMP_HMASM	Control	Control	SRS011134.fna.bz2	UniqueAssembly	ftp://public-ftp.hmpdacc.org/HMASM/IDBA/SRS011134.fna.bz2
SRS011239	SRS011239	HMP_HMASM	Control	Control	SRS011239.fna.bz2	UniqueAssembly	ftp://public-ftp.hmpdacc.org/HMASM/IDBA/SRS011239.fna.bz2
SRS011271	SRS011271	HMP_HMASM	Control	Control	SRS011271.fna.bz2	UniqueAssembly	ftp://public-ftp.hmpdacc.org/HMASM/IDBA/SRS011271.fna.bz2
SRS011302	SRS011302	HMP_HMASM	Control	Control	SRS011302.fna.bz2	UniqueAssembly	ftp://public-ftp.hmpdacc.org/HMASM/IDBA/SRS011302.fna.bz2
SRS011405	SRS011405	HMP_HMASM	Control	Control	SRS011405.fna.bz2	UniqueAssembly	ftp://public-ftp.hmpdacc.org/HMASM/IDBA/SRS011405.fna.bz2
SRS011452	SRS011452	HMP_HMASM	Control	Control	SRS011452.fna.bz2	UniqueAssembly	ftp://public-ftp.hmpdacc.org/HMASM/IDBA/SRS011452.fna.bz2
SRS011529	SRS011529	HMP_HMASM	Control	Control	SRS011529.fna.bz2	UniqueAssembly	ftp://public-ftp.hmpdacc.org/HMASM/IDBA/SRS011529.fna.bz2
SRS011586	SRS011586	HMP_HMASM	Control	Control	SRS011586.fna.bz2	UniqueAssembly	ftp://public-ftp.hmpdacc.org/HMASM/IDBA/SRS011586.fna.bz2
SRS012273	SRS012273	HMP_HMASM	Control	Control	SRS012273.fna.bz2	UniqueAssembly	ftp://public-ftp.hmpdacc.org/HMASM/IDBA/SRS012273.fna.bz2
SRS012902	SRS012902	HMP_HMASM	Control	Control	SRS012902.fna.bz2	UniqueAssembly	ftp://public-ftp.hmpdacc.org/HMASM/IDBA/SRS012902.fna.bz2
SRS013158	SRS013158	HMP_HMASM	Control	Control	SRS013158.fna.bz2	UniqueAssembly	ftp://public-ftp.hmpdacc.org/HMASM/IDBA/SRS013158.fna.bz2
SRS013476	SRS013476	HMP_HMASM	Control	Control	SRS013476.fna.bz2	UniqueAssembly	ftp://public-ftp.hmpdacc.org/HMASM/IDBA/SRS013476.fna.bz2
SRS013521	SRS013521	HMP_HMASM	Control	Control	SRS013521.fna.bz2	UniqueAssembly	ftp://public-ftp.hmpdacc.org/HMASM/IDBA/SRS013521.fna.bz2
SRS013687	SRS013687	HMP_HMASM	Control	Control	SRS013687.fna.bz2	UniqueAssembly	ftp://public-ftp.hmpdacc.org/HMASM/IDBA/SRS013687.fna.bz2
SRS013800	SRS013800	HMP_HMASM	Control	Control	SRS013800.fna.bz2	UniqueAssembly	ftp://public-ftp.hmpdacc.org/HMASM/IDBA/SRS013800.fna.bz2
SRS013951	SRS013951	HMP_HMASM	Control	Control	SRS013951.fna.bz2	UniqueAssembly	ftp://public-ftp.hmpdacc.org/HMASM/IDBA/SRS013951.fna.bz2
SRS014235	SRS014235	HMP_HMASM	Control	Control	SRS014235.fna.bz2	UniqueAssembly	ftp://public-ftp.hmpdacc.org/HMASM/IDBA/SRS014235.fna.bz2
SRS014287	SRS014287	HMP_HMASM	Control	Control	SRS014287.fna.bz2	UniqueAssembly	ftp://public-ftp.hmpdacc.org/HMASM/IDBA/SRS014287.fna.bz2
SRS014313	SRS014313	HMP_HMASM	Control	Control	SRS014313.fna.bz2	UniqueAssembly	ftp://public-ftp.hmpdacc.org/HMASM/IDBA/SRS014313.fna.bz2
SRS014459	SRS014459	HMP_HMASM	Control	Control	SRS014459.scaffolds.fa.bz2	UniqueAssembly	ftp://public-ftp.hmpdacc.org/HMASM/PGAs/stool/SRS014459.scaffolds.fa.bz2
SRS014613	SRS014613	HMP_HMASM	Control	Control	SRS014613.fna.bz2	UniqueAssembly	ftp://public-ftp.hmpdacc.org/HMASM/IDBA/SRS014613.fna.bz2
SRS014683	SRS014683	HMP_HMASM	Control	Control	SRS014683.fna.bz2	UniqueAssembly	ftp://public-ftp.hmpdacc.org/HMASM/IDBA/SRS014683.fna.bz2
SRS014923_scaffolds	SRS014923	HMP_HMASM	Control	Control	SRS014923.scaffolds.fa.bz2	UniqueAssembly	ftp://public-ftp.hmpdacc.org/HMASM/PGAs/stool/SRS014923.scaffolds.fa.bz2
SRS014979_scaffolds	SRS014979	HMP_HMASM	Control	Control	SRS014979.scaffolds.fa.bz2	UniqueAssembly	ftp://public-ftp.hmpdacc.org/HMASM/PGAs/stool/SRS014979.scaffolds.fa.bz2
SRS015065	SRS015065	HMP_HMASM	Control	Control	SRS015065.fna.bz2	UniqueAssembly	ftp://public-ftp.hmpdacc.org/HMASM/IDBA/SRS015065.fna.bz2
SRS015133_scaffolds	SRS015133	HMP_HMASM	Control	Control	SRS015133.scaffolds.fa.bz2	UniqueAssembly	ftp://public-ftp.hmpdacc.org/HMASM/PGAs/stool/SRS015133.scaffolds.fa.bz2
SRS015190	SRS015190	HMP_HMASM	Control	Control	SRS015190.fna.bz2	UniqueAssembly	ftp://public-ftp.hmpdacc.org/HMASM/IDBA/SRS015190.fna.bz2
SRS015217	SRS015217	HMP_HMASM	Control	Control	SRS015217.fna.bz2	UniqueAssembly	ftp://public-ftp.hmpdacc.org/HMASM/IDBA/SRS015217.fna.bz2
SRS015264	SRS015264	HMP_HMASM	Control	Control	SRS015264.fna.bz2	UniqueAssembly	ftp://public-ftp.hmpdacc.org/HMASM/IDBA/SRS015264.fna.bz2
SRS015369	SRS015369	HMP_HMASM	Control	Control	SRS015369.fna.bz2	UniqueAssembly	ftp://public-ftp.hmpdacc.org/HMASM/IDBA/SRS015369.fna.bz2
SRS015578	SRS015578	HMP_HMASM	Control	Control	SRS015578.fna.bz2	UniqueAssembly	ftp://public-ftp.hmpdacc.org/HMASM/IDBA/SRS015578.fna.bz2
SRS015663	SRS015663	HMP_HMASM	Control	Control	SRS015663.fna.bz2	UniqueAssembly	ftp://public-ftp.hmpdacc.org/HMASM/IDBA/SRS015663.fna.bz2
SRS015782_scaffolds	SRS015782	HMP_HMASM	Control	Control	SRS015782.scaffolds.fa.bz2	UniqueAssembly	ftp://public-ftp.hmpdacc.org/HMASM/PGAs/stool/SRS015782.scaffolds.fa.bz2
SRS015794	SRS015794	HMP_HMASM	Control	Control	SRS015794.fna.bz	UniqueAssembly	ftp://public-ftp.hmpdacc.org/HMASM/IDBA/SRS015794.fna.bz2
SRS015854	SRS015854	HMP_HMASM	Control	Control	SRS015854.fna.bz2	UniqueAssembly	ftp://public-ftp.hmpdacc.org/HMASM/IDBA/SRS015854.fna.bz2
SRS015960	SRS015960	HMP_HMASM	Control	Control	SRS015960.fna.bz2	UniqueAssembly	ftp://public-ftp.hmpdacc.org/HMASM/IDBA/SRS015960.fna.bz2
SRS016018	SRS016018	HMP_HMASM	Control	Control	SRS016018.fna.bz2	UniqueAssembly	ftp://public-ftp.hmpdacc.org/HMASM/IDBA/SRS016018.fna.bz2
SRS016056	SRS016056	HMP_HMASM	Control	Control	SRS016056.fna.bz2	UniqueAssembly	ftp://public-ftp.hmpdacc.org/HMASM/IDBA/SRS016056.fna.bz2
SRS016095_scaffolds	SRS016095	HMP_HMASM	Control	Control	SRS016095.scaffolds.fa.bz2	UniqueAssembly	ftp://public-ftp.hmpdacc.org/HMASM/PGAs/stool/SRS016095.scaffolds.fa.bz2
SRS016203	SRS016203	HMP_HMASM	Control	Control	SRS016203.fna.bz2	UniqueAssembly	ftp://public-ftp.hmpdacc.org/HMASM/IDBA/SRS016203.fna.bz2
SRS016267	SRS016267	HMP_HMASM	Control	Control	SRS016267.fna.bz2	UniqueAssembly	ftp://public-ftp.hmpdacc.org/HMASM/IDBA/SRS016267.fna.bz2
SRS016335	SRS016335	HMP_HMASM	Control	Control	SRS016335.fna.bz2	UniqueAssembly	ftp://public-ftp.hmpdacc.org/HMASM/IDBA/SRS016335.fna.bz2
SRS016495	SRS016495	HMP_HMASM	Control	Control	SRS016495.fna.bz2	UniqueAssembly	ftp://public-ftp.hmpdacc.org/HMASM/IDBA/SRS016495.fna.bz2
SRS016517_scaffolds	SRS016517	HMP_HMASM	Control	Control	SRS016517.scaffolds.fa.bz2	UniqueAssembly	ftp://public-ftp.hmpdacc.org/HMASM/PGAs/stool/SRS016517.scaffolds.fa.bz2
SRS016585	SRS016585	HMP_HMASM	Control	Control	SRS016585.fna.bz2	UniqueAssembly	ftp://public-ftp.hmpdacc.org/HMASM/IDBA/SRS016585.fna.bz2
SRS016753	SRS016753	HMP_HMASM	Control	Control	SRS016753.fna.bz2	UniqueAssembly	ftp://public-ftp.hmpdacc.org/HMASM/IDBA/SRS016753.fna.bz2
SRS016954	SRS016954	HMP_HMASM	Control	Control	SRS016954.fna.bz2	UniqueAssembly	ftp://public-ftp.hmpdacc.org/HMASM/IDBA/SRS016954.fna.bz2
SRS016989	SRS016989	HMP_HMASM	Control	Control	SRS016989.fna.bz	UniqueAssembly	ftp://public-ftp.hmpdacc.org/HMASM/IDBA/SRS016989.fna.bz2
SRS017103_scaffolds	SRS017103	HMP_HMASM	Control	Control	SRS017103.scaffolds.fa.bz2	UniqueAssembly	ftp://public-ftp.hmpdacc.org/HMASM/PGAs/stool/SRS017103.scaffolds.fa.bz2
SRS017191	SRS017191	HMP_HMASM	Control	Control	SRS017191.fna.bz2	UniqueAssembly	ftp://public-ftp.hmpdacc.org/HMASM/IDBA/SRS017191.fna.bz2
SRS017247	SRS017247	HMP_HMASM	Control	Control	SRS017247.fna.bz2	UniqueAssembly	ftp://public-ftp.hmpdacc.org/HMASM/IDBA/SRS017247.fna.bz2
SRS017307	SRS017307	HMP_HMASM	Control	Control	SRS017307.fna.bz2	UniqueAssembly	ftp://public-ftp.hmpdacc.org/HMASM/IDBA/SRS017307.fna.bz2
SRS017433	SRS017433	HMP_HMASM	Control	Control	SRS017433.fna.bz2	UniqueAssembly	ftp://public-ftp.hmpdacc.org/HMASM/IDBA/SRS017433.fna.bz2
SRS017521	SRS017521	HMP_HMASM	Control	Control	SRS017521.fna.bz2	UniqueAssembly	ftp://public-ftp.hmpdacc.org/HMASM/IDBA/SRS017521.fna.bz2
SRS017701	SRS017701	HMP_HMASM	Control	Control	SRS017701.fna.bz2	UniqueAssembly	ftp://public-ftp.hmpdacc.org/HMASM/IDBA/SRS017701.fna.bz2
SRS017821	SRS017821	HMP_HMASM	Control	Control	SRS017821.fna.bz2	UniqueAssembly	ftp://public-ftp.hmpdacc.org/HMASM/IDBA/SRS017821.fna.bz2
SRS018133	SRS018133	HMP_HMASM	Control	Control	SRS018133.fna.bz2	UniqueAssembly	ftp://public-ftp.hmpdacc.org/HMASM/IDBA/SRS018133.fna.bz2
SRS018313	SRS018313	HMP_HMASM	Control	Control	SRS018313.fna.bz2	UniqueAssembly	ftp://public-ftp.hmpdacc.org/HMASM/IDBA/SRS018313.fna.bz2
SRS018351	SRS018351	HMP_HMASM	Control	Control	SRS018351.fna.bz2	UniqueAssembly	ftp://public-ftp.hmpdacc.org/HMASM/IDBA/SRS018351.fna.bz2
SRS018427	SRS018427	HMP_HMASM	Control	Control	SRS018427.fna.bz2	UniqueAssembly	ftp://public-ftp.hmpdacc.org/HMASM/IDBA/SRS018427.fna.bz2
SRS018575	SRS018575	HMP_HMASM	Control	Control	SRS018575.fna.bz2	UniqueAssembly	ftp://public-ftp.hmpdacc.org/HMASM/IDBA/SRS018575.fna.bz2
SRS018656	SRS018656	HMP_HMASM	Control	Control	SRS018656.fna.bz2	UniqueAssembly	ftp://public-ftp.hmpdacc.org/HMASM/IDBA/SRS018656.fna.bz2
SRS018817	SRS018817	HMP_HMASM	Control	Control	SRS018817.fna.bz2	UniqueAssembly	ftp://public-ftp.hmpdacc.org/HMASM/IDBA/SRS018817.fna.bz2
SRS019030	SRS019030	HMP_HMASM	Control	Control	SRS019030.fna.bz2	UniqueAssembly	ftp://public-ftp.hmpdacc.org/HMASM/IDBA/SRS019030.fna.bz2
SRS019161	SRS019161	HMP_HMASM	Control	Control	SRS019161.fna.bz2	UniqueAssembly	ftp://public-ftp.hmpdacc.org/HMASM/IDBA/SRS019161.fna.bz2
SRS019267	SRS019267	HMP_HMASM	Control	Control	SRS019267.fna.bz2	UniqueAssembly	ftp://public-ftp.hmpdacc.org/HMASM/IDBA/SRS019267.fna.bz2
SRS019397	SRS019397	HMP_HMASM	Control	Control	SRS019397.fna.bz2	UniqueAssembly	ftp://public-ftp.hmpdacc.org/HMASM/IDBA/SRS019397.fna.bz2
SRS019582	SRS019582	HMP_HMASM	Control	Control	SRS01958.fna.bz	UniqueAssembly	ftp://public-ftp.hmpdacc.org/HMASM/IDBA/SRS019582.fna.bz2
SRS019601	SRS019601	HMP_HMASM	Control	Control	SRS019601.fna.bz2	UniqueAssembly	ftp://public-ftp.hmpdacc.org/HMASM/IDBA/SRS019601.fna.bz2
SRS019685	SRS019685	HMP_HMASM	Control	Control	SRS019685.fna.bz2	UniqueAssembly	ftp://public-ftp.hmpdacc.org/HMASM/IDBA/SRS019685.fna.bz2
SRS019787	SRS019787	HMP_HMASM	Control	Control	SRS019787.fna.bz2	UniqueAssembly	ftp://public-ftp.hmpdacc.org/HMASM/IDBA/SRS019787.fna.bz2
SRS019910	SRS019910	HMP_HMASM	Control	Control	SRS019910.fna.bz2	UniqueAssembly	ftp://public-ftp.hmpdacc.org/HMASM/IDBA/SRS019910.fna.bz2
SRS019968	SRS019968	HMP_HMASM	Control	Control	SRS019968.fna.bz2	UniqueAssembly	ftp://public-ftp.hmpdacc.org/HMASM/IDBA/SRS019968.fna.bz2
SRS020233	SRS020233	HMP_HMASM	Control	Control	SRS020233.fna.bz2	UniqueAssembly	ftp://public-ftp.hmpdacc.org/HMASM/IDBA/SRS020233.fna.bz2
SRS020328	SRS020328	HMP_HMASM	Control	Control	SRS020328.fna.bz2	UniqueAssembly	ftp://public-ftp.hmpdacc.org/HMASM/IDBA/SRS020328.fna.bz2
SRS020869	SRS020869	HMP_HMASM	Control	Control	SRS020869.fna.bz2	UniqueAssembly	ftp://public-ftp.hmpdacc.org/HMASM/IDBA/SRS020869.fna.bz2
SRS021484	SRS021484	HMP_HMASM	Control	Control	SRS021484.fna.bz2	UniqueAssembly	ftp://public-ftp.hmpdacc.org/HMASM/IDBA/SRS021484.fna.bz2
SRS021948	SRS021948	HMP_HMASM	Control	Control	SRS021948.fna.bz2	UniqueAssembly	ftp://public-ftp.hmpdacc.org/HMASM/IDBA/SRS021948.fna.bz2
SRS022071	SRS022071	HMP_HMASM	Control	Control	SRS022071.fna.bz2	UniqueAssembly	ftp://public-ftp.hmpdacc.org/HMASM/IDBA/SRS022071.fna.bz2
SRS022137	SRS022137	HMP_HMASM	Control	Control	SRS022137.fna.bz2	UniqueAssembly	ftp://public-ftp.hmpdacc.org/HMASM/IDBA/SRS022137.fna.bz2
SRS022524	SRS022524	HMP_HMASM	Control	Control	SRS022524.fna.bz2	UniqueAssembly	ftp://public-ftp.hmpdacc.org/HMASM/IDBA/SRS022524.fna.bz2
SRS022609	SRS022609	HMP_HMASM	Control	Control	SRS022609.fna.bz2	UniqueAssembly	ftp://public-ftp.hmpdacc.org/HMASM/IDBA/SRS022609.fna.bz2
SRS022713	SRS022713	HMP_HMASM	Control	Control	SRS022713.fna.bz2	UniqueAssembly	ftp://public-ftp.hmpdacc.org/HMASM/IDBA/SRS022713.fna.bz2
SRS023176_scaffolds	SRS023176	HMP_HMASM	Control	Control	SRS023176.scaffolds.fa.bz2	UniqueAssembly	ftp://public-ftp.hmpdacc.org/HMASM/PGAs/stool/SRS023176.scaffolds.fa.bz2
SRS023346	SRS023346	HMP_HMASM	Control	Control	SRS023346.fna.bz2	UniqueAssembly	ftp://public-ftp.hmpdacc.org/HMASM/IDBA/SRS023346.fna.bz2
SRS023526	SRS023526	HMP_HMASM	Control	Control	SRS023526.fna.bz2	UniqueAssembly	ftp://public-ftp.hmpdacc.org/HMASM/IDBA/SRS023526.fna.bz2
SRS023583	SRS023583	HMP_HMASM	Control	Control	SRS023583.fna.bz2	UniqueAssembly	ftp://public-ftp.hmpdacc.org/HMASM/IDBA/SRS023583.fna.bz2
SRS023829	SRS023829	HMP_HMASM	Control	Control	SRS023829.fna.bz2	UniqueAssembly	ftp://public-ftp.hmpdacc.org/HMASM/IDBA/SRS023829.fna.bz2
SRS023914	SRS023914	HMP_HMASM	Control	Control	SRS023914.fna.bz2	UniqueAssembly	ftp://public-ftp.hmpdacc.org/HMASM/IDBA/SRS023914.fna.bz2
SRS023971	SRS023971	HMP_HMASM	Control	Control	SRS023971.fna.bz2	UniqueAssembly	ftp://public-ftp.hmpdacc.org/HMASM/IDBA/SRS023971.fna.bz2
SRS024009	SRS024009	HMP_HMASM	Control	Control	SRS024009.fna.bz2	UniqueAssembly	ftp://public-ftp.hmpdacc.org/HMASM/IDBA/SRS024009.fna.bz2
SRS024075	SRS024075	HMP_HMASM	Control	Control	SRS024075.fna.bz2	UniqueAssembly	ftp://public-ftp.hmpdacc.org/HMASM/IDBA/SRS024075.fna.bz2
SRS024132	SRS024132	HMP_HMASM	Control	Control	SRS024132.fna.bz2	UniqueAssembly	ftp://public-ftp.hmpdacc.org/HMASM/IDBA/SRS024132.fna.bz2
SRS024265	SRS024265	HMP_HMASM	Control	Control	SRS024265.fna.bz2	UniqueAssembly	ftp://public-ftp.hmpdacc.org/HMASM/IDBA/SRS024265.fna.bz2
SRS024331	SRS024331	HMP_HMASM	Control	Control	SRS024331.fna.bz2	UniqueAssembly	ftp://public-ftp.hmpdacc.org/HMASM/IDBA/SRS024331.fna.bz2
SRS024388	SRS024388	HMP_HMASM	Control	Control	SRS024388.fna.bz2	UniqueAssembly	ftp://public-ftp.hmpdacc.org/HMASM/IDBA/SRS024388.fna.bz2
SRS024435	SRS024435	HMP_HMASM	Control	Control	SRS024435.fna.bz2	UniqueAssembly	ftp://public-ftp.hmpdacc.org/HMASM/IDBA/SRS024435.fna.bz2
SRS024549	SRS024549	HMP_HMASM	Control	Control	SRS024549.fna.bz2	UniqueAssembly	ftp://public-ftp.hmpdacc.org/HMASM/IDBA/SRS024549.fna.bz2
SRS024625	SRS024625	HMP_HMASM	Control	Control	SRS024625.fna.bz2	UniqueAssembly	ftp://public-ftp.hmpdacc.org/HMASM/IDBA/SRS024625.fna.bz2
SRS042284	SRS042284	HMP_HMASM	Control	Control	SRS042284.fna.bz2	UniqueAssembly	ftp://public-ftp.hmpdacc.org/HMASM/IDBA/SRS042284.fna.bz2
SRS042628	SRS042628	HMP_HMASM	Control	Control	SRS042628.fna.bz2	UniqueAssembly	ftp://public-ftp.hmpdacc.org/HMASM/IDBA/SRS042628.fna.bz2
SRS043001	SRS043001	HMP_HMASM	Control	Control	SRS043001.fna.bz2	UniqueAssembly	ftp://public-ftp.hmpdacc.org/HMASM/IDBA/SRS043001.fna.bz2
SRS043411	SRS043411	HMP_HMASM	Control	Control	SRS043411.fna.bz2	UniqueAssembly	ftp://public-ftp.hmpdacc.org/HMASM/IDBA/SRS043411.fna.bz2
SRS043701	SRS043701	HMP_HMASM	Control	Control	SRS043701.fna.bz2	UniqueAssembly	ftp://public-ftp.hmpdacc.org/HMASM/IDBA/SRS043701.fna.bz2
SRS045004	SRS045004	HMP_HMASM	Control	Control	SRS045004.fna.bz2	UniqueAssembly	ftp://public-ftp.hmpdacc.org/HMASM/IDBA/SRS045004.fna.bz2
SRS045645	SRS045645	HMP_HMASM	Control	Control	SRS045645.fna.bz2	UniqueAssembly	ftp://public-ftp.hmpdacc.org/HMASM/IDBA/SRS045645.fna.bz2
SRS045713	SRS045713	HMP_HMASM	Control	Control	SRS045713.fna.bz2	UniqueAssembly	ftp://public-ftp.hmpdacc.org/HMASM/IDBA/SRS045713.fna.bz2
SRS047014	SRS047014	HMP_HMASM	Control	Control	SRS047014.fna.bz2	UniqueAssembly	ftp://public-ftp.hmpdacc.org/HMASM/IDBA/SRS047014.fna.bz2
SRS047044	SRS047044	HMP_HMASM	Control	Control	SRS047044.fna.bz2	UniqueAssembly	ftp://public-ftp.hmpdacc.org/HMASM/IDBA/SRS047044.fna.bz2
SRS048164	SRS048164	HMP_HMASM	Control	Control	SRS048164.fna.bz2	UniqueAssembly	ftp://public-ftp.hmpdacc.org/HMASM/IDBA/SRS048164.fna.bz2
SRS048870	SRS048870	HMP_HMASM	Control	Control	SRS048870.fna.bz2	UniqueAssembly	ftp://public-ftp.hmpdacc.org/HMASM/IDBA/SRS048870.fna.bz2
SRS049164_scaffolds	SRS049164	HMP_HMASM	Control	Control	SRS049164.scaffolds.fa.bz2	UniqueAssembly	ftp://public-ftp.hmpdacc.org/HMASM/PGAs/stool/SRS049164.scaffolds.fa.bz2
SRS049712	SRS049712	HMP_HMASM	Control	Control	SRS049712.fna.bz2	UniqueAssembly	ftp://public-ftp.hmpdacc.org/HMASM/IDBA/SRS049712.fna.bz2
SRS049900	SRS049900	HMP_HMASM	Control	Control	SRS049900.fna.bz2	UniqueAssembly	ftp://public-ftp.hmpdacc.org/HMASM/IDBA/SRS049900.fna.bz2
SRS049959	SRS049959	HMP_HMASM	Control	Control	SRS049959.fna.bz2	UniqueAssembly	ftp://public-ftp.hmpdacc.org/HMASM/IDBA/SRS049959.fna.bz2
SRS049995	SRS049995	HMP_HMASM	Control	Control	SRS049995.fna.bz2	UniqueAssembly	ftp://public-ftp.hmpdacc.org/HMASM/IDBA/SRS049995.fna.bz2
SRS050299	SRS050299	HMP_HMASM	Control	Control	SRS050299.fna.bz2	UniqueAssembly	ftp://public-ftp.hmpdacc.org/HMASM/IDBA/SRS050299.fna.bz2
SRS050422	SRS050422	HMP_HMASM	Control	Control	SRS050422.fna.bz2	UniqueAssembly	ftp://public-ftp.hmpdacc.org/HMASM/IDBA/SRS050422.fna.bz2
SRS050752	SRS050752	HMP_HMASM	Control	Control	SRS050752.fna.bz2	UniqueAssembly	ftp://public-ftp.hmpdacc.org/HMASM/IDBA/SRS050752.fna.bz2
SRS050925	SRS050925	HMP_HMASM	Control	Control	SRS050925.fna.bz2	UniqueAssembly	ftp://public-ftp.hmpdacc.org/HMASM/IDBA/SRS050925.fna.bz2
SRS051031	SRS051031	HMP_HMASM	Control	Control	SRS051031.fna.bz2	UniqueAssembly	ftp://public-ftp.hmpdacc.org/HMASM/IDBA/SRS051031.fna.bz2
SRS051882	SRS051882	HMP_HMASM	Control	Control	SRS051882.fna.bz2	UniqueAssembly	ftp://public-ftp.hmpdacc.org/HMASM/IDBA/SRS051882.fna.bz2
SRS052027	SRS052027	HMP_HMASM	Control	Control	SRS052027.fna.bz2	UniqueAssembly	ftp://public-ftp.hmpdacc.org/HMASM/IDBA/SRS052027.fna.bz2
SRS052697	SRS052697	HMP_HMASM	Control	Control	SRS052697.fna.bz2	UniqueAssembly	ftp://public-ftp.hmpdacc.org/HMASM/IDBA/SRS052697.fna.bz2
SRS053214_scaffolds	SRS053214	HMP_HMASM	Control	Control	SRS053214.scaffolds.fa.bz2	UniqueAssembly	ftp://public-ftp.hmpdacc.org/HMASM/PGAs/stool/SRS053214.scaffolds.fa.bz2
SRS053335	SRS053335	HMP_HMASM	Control	Control	SRS053335.fna.bz2	UniqueAssembly	ftp://public-ftp.hmpdacc.org/HMASM/IDBA/SRS053335.fna.bz2
SRS053398	SRS053398	HMP_HMASM	Control	Control	SRS053398.fna.bz2	UniqueAssembly	ftp://public-ftp.hmpdacc.org/HMASM/IDBA/SRS053398.fna.bz2
SRS054590	SRS054590	HMP_HMASM	Control	Control	SRS054590.fna.bz2	UniqueAssembly	ftp://public-ftp.hmpdacc.org/HMASM/IDBA/SRS054590.fna.bz2
SRS054956	SRS054956	HMP_HMASM	Control	Control	SRS054956.fna.bz2	UniqueAssembly	ftp://public-ftp.hmpdacc.org/HMASM/IDBA/SRS054956.fna.bz2
SRS055982	SRS055982	HMP_HMASM	Control	Control	SRS055982.fna.bz2	UniqueAssembly	ftp://public-ftp.hmpdacc.org/HMASM/IDBA/SRS055982.fna.bz2
SRS056259	SRS056259	HMP_HMASM	Control	Control	SRS056259.fna.bz2	UniqueAssembly	ftp://public-ftp.hmpdacc.org/HMASM/IDBA/SRS056259.fna.bz2
SRS056519	SRS056519	HMP_HMASM	Control	Control	SRS056519.fna.bz2	UniqueAssembly	ftp://public-ftp.hmpdacc.org/HMASM/IDBA/SRS056519.fna.bz2
SRS057478_scaffolds	SRS057478	HMP_HMASM	Control	Control	SRS057478.scaffolds.fa.bz2	UniqueAssembly	ftp://public-ftp.hmpdacc.org/HMASM/PGAs/stool/SRS057478.scaffolds.fa.bz2
SRS057717	SRS057717	HMP_HMASM	Control	Control	SRS057717.fna.bz2	UniqueAssembly	ftp://public-ftp.hmpdacc.org/HMASM/IDBA/SRS057717.fna.bz2
SRS058723	SRS058723	HMP_HMASM	Control	Control	SRS058723.fna.bz2	UniqueAssembly	ftp://public-ftp.hmpdacc.org/HMASM/IDBA/SRS058723.fna.bz2
SRS058770	SRS058770	HMP_HMASM	Control	Control	SRS058770.fna.bz2	UniqueAssembly	ftp://public-ftp.hmpdacc.org/HMASM/IDBA/SRS058770.fna.bz2
SRS062427	SRS062427	HMP_HMASM	Control	Control	SRS062427.fna.bz2	UniqueAssembly	ftp://public-ftp.hmpdacc.org/HMASM/IDBA/SRS062427.fna.bz2
SRS063040	SRS063040	HMP_HMASM	Control	Control	SRS063040.fna.bz2	UniqueAssembly	ftp://public-ftp.hmpdacc.org/HMASM/IDBA/SRS063040.fna.bz2
SRS063985	SRS063985	HMP_HMASM	Control	Control	SRS063985.fna.bz2	UniqueAssembly	ftp://public-ftp.hmpdacc.org/HMASM/IDBA/SRS063985.fna.bz2
SRS064276	SRS064276	HMP_HMASM	Control	Control	SRS064276.fna.bz2	UniqueAssembly	ftp://public-ftp.hmpdacc.org/HMASM/IDBA/SRS064276.fna.bz2
SRS064557	SRS064557	HMP_HMASM	Control	Control	SRS064557.fna.bz2	UniqueAssembly	ftp://public-ftp.hmpdacc.org/HMASM/IDBA/SRS064557.fna.bz2
SRS064645	SRS064645	HMP_HMASM	Control	Control	SRS064645.fna.bz2	UniqueAssembly	ftp://public-ftp.hmpdacc.org/HMASM/IDBA/SRS064645.fna.bz2
SRS065504	SRS065504	HMP_HMASM	Control	Control	SRS065504.fna.bz2	UniqueAssembly	ftp://public-ftp.hmpdacc.org/HMASM/IDBA/SRS065504.fna.bz2
SRS075398_scaffolds	SRS075398	HMP_HMASM	Control	Control	SRS075398.scaffolds.fa.bz2	UniqueAssembly	ftp://public-ftp.hmpdacc.org/HMASM/PGAs/stool/SRS075398.scaffolds.fa.bz2
SRS077730	SRS077730	HMP_HMASM	Control	Control	SRS077730.fna.bz2	UniqueAssembly	ftp://public-ftp.hmpdacc.org/HMASM/IDBA/SRS077730.fna.bz2
SRS078176	SRS078176	HMP_HMASM	Control	Control	SRS078176.fna.bz2	UniqueAssembly	ftp://public-ftp.hmpdacc.org/HMASM/IDBA/SRS078176.fna.bz2
unmapped_K23_L70	MetaHitUnmapped	MetaHIT_IBD	No_IBD	Control	unmapped_K23_L70.scaftig.more500.gz	UniqueAssembly	ftp://public.genomics.org.cn/BGI/gutmeta/Single_Sample_contig/unmapped_K23_L70.scaftig.more500.gz
V1_CD_1	V1.CD-1_090107	MetaHIT_IBD	Crohns_Disease	Crohns_Disease	V1.CD-1.scaftig.more500.gz	AssemblyForMoreThanOneSample	ftp://public.genomics.org.cn/BGI/gutmeta/Single_Sample_contig/V1.CD-1.scaftig.more500.gz
V1_CD_11	V1.CD-11_090109	MetaHIT_IBD	No_IBD	Control	V1.CD-11.scaftig.more500.gz	AssemblyForMoreThanOneSample	ftp://public.genomics.org.cn/BGI/gutmeta/Single_Sample_contig/V1.CD-11.scaftig.more500.gz
V1_CD_12	V1.CD-12_090105	MetaHIT_IBD	Crohns_Disease	Crohns_Disease	V1.CD-12.scaftig.more500.gz	AssemblyForMoreThanOneSample	ftp://public.genomics.org.cn/BGI/gutmeta/Single_Sample_contig/V1.CD-12.scaftig.more500.gz
V1_CD_13	V1.CD-13_090105	MetaHIT_IBD	No_IBD	Control	V1.CD-13.scaftig.more500.gz	AssemblyForMoreThanOneSample	ftp://public.genomics.org.cn/BGI/gutmeta/Single_Sample_contig/V1.CD-13.scaftig.more500.gz
V1_CD_14	V1.CD-14_090103	MetaHIT_IBD	No_IBD	Control	V1.CD-14.scaftig.more500.gz	AssemblyForMoreThanOneSample	ftp://public.genomics.org.cn/BGI/gutmeta/Single_Sample_contig/V1.CD-14.scaftig.more500.gz
V1_CD_15	V1.CD-15_090105	MetaHIT_IBD	Crohns_Disease	Crohns_Disease	V1.CD-15.scaftig.more500.gz	AssemblyForMoreThanOneSample	ftp://public.genomics.org.cn/BGI/gutmeta/Single_Sample_contig/V1.CD-15.scaftig.more500.gz
V1_CD_2	V1.CD-2_090107	MetaHIT_IBD	No_IBD	Control	V1.CD-2.scaftig.more500.gz	AssemblyForMoreThanOneSample	ftp://public.genomics.org.cn/BGI/gutmeta/Single_Sample_contig/V1.CD-2.scaftig.more500.gz
V1_CD_3	V1.CD-3_090107	MetaHIT_IBD	No_IBD	Control	V1.CD-3.scaftig.more500.gz	AssemblyForMoreThanOneSample	ftp://public.genomics.org.cn/BGI/gutmeta/Single_Sample_contig/V1.CD-3.scaftig.more500.gz
V1_CD_4	V1.CD-4_090107	MetaHIT_IBD	No_IBD	Control	V1.CD-4.scaftig.more500.gz	AssemblyForMoreThanOneSample	ftp://public.genomics.org.cn/BGI/gutmeta/Single_Sample_contig/V1.CD-4.scaftig.more500.gz
V1_CD_6	V1.CD-6_090107	MetaHIT_IBD	Crohns_Disease	Crohns_Disease	V1.CD-6.scaftig.more500.gz	AssemblyForMoreThanOneSample	ftp://public.genomics.org.cn/BGI/gutmeta/Single_Sample_contig/V1.CD-6.scaftig.more500.gz
V1_CD_8	V1.CD-8_090109	MetaHIT_IBD	No_IBD	Control	V1.CD-8.scaftig.more500.gz	AssemblyForMoreThanOneSample	ftp://public.genomics.org.cn/BGI/gutmeta/Single_Sample_contig/V1.CD-8.scaftig.more500.gz
V1_CD_9	V1.CD-9_090109	MetaHIT_IBD	No_IBD	Control	V1.CD-9.scaftig.more500.gz	AssemblyForMoreThanOneSample	ftp://public.genomics.org.cn/BGI/gutmeta/Single_Sample_contig/V1.CD-9.scaftig.more500.gz
V1_UC_10	V1.UC-10_090110	MetaHIT_IBD	Ulcerative_Colitis	Ulcerative_Colitis	V1.UC-10.scaftig.more500.gz	AssemblyForMoreThanOneSample	ftp://public.genomics.org.cn/BGI/gutmeta/Single_Sample_contig/V1.UC-10.scaftig.more500.gz
V1_UC_13	V1.UC-13_090110	MetaHIT_IBD	Ulcerative_Colitis	Ulcerative_Colitis	V1.UC-13.scaftig.more500.gz	AssemblyForMoreThanOneSample	ftp://public.genomics.org.cn/BGI/gutmeta/Single_Sample_contig/V1.UC-13.scaftig.more500.gz
V1_UC_14	V1.UC-14_090110	MetaHIT_IBD	Ulcerative_Colitis	Ulcerative_Colitis	V1.UC-14.scaftig.more500.gz	AssemblyForMoreThanOneSample	ftp://public.genomics.org.cn/BGI/gutmeta/Single_Sample_contig/V1.UC-14.scaftig.more500.gz
V1_UC_15	V1.UC-15_090110	MetaHIT_IBD	Ulcerative_Colitis	Ulcerative_Colitis	V1.UC-15.scaftig.more500.gz	AssemblyForMoreThanOneSample	ftp://public.genomics.org.cn/BGI/gutmeta/Single_Sample_contig/V1.UC-15.scaftig.more500.gz
V1_UC_17	V1.UC-17_090110	MetaHIT_IBD	Ulcerative_Colitis	Ulcerative_Colitis	V1.UC-17.scaftig.more500.gz	AssemblyForMoreThanOneSample	ftp://public.genomics.org.cn/BGI/gutmeta/Single_Sample_contig/V1.UC-17.scaftig.more500.gz
V1_UC_18	V1.UC-18_090112	MetaHIT_IBD	No_IBD	Control	V1.UC-18.scaftig.more500.gz	AssemblyForMoreThanOneSample	ftp://public.genomics.org.cn/BGI/gutmeta/Single_Sample_contig/V1.UC-18.scaftig.more500.gz
V1_UC_19	V1.UC-19_090112	MetaHIT_IBD	No_IBD	Control	V1.UC-19.scaftig.more500.gz	AssemblyForMoreThanOneSample	ftp://public.genomics.org.cn/BGI/gutmeta/Single_Sample_contig/V1.UC-19.scaftig.more500.gz
V1_UC_21	V1.UC-21_090112	MetaHIT_IBD	Ulcerative_Colitis	Ulcerative_Colitis	V1.UC-21.scaftig.more500.gz	AssemblyForMoreThanOneSample	ftp://public.genomics.org.cn/BGI/gutmeta/Single_Sample_contig/V1.UC-21.scaftig.more500.gz
V1_UC_6	V1.UC-6_090104	MetaHIT_IBD	No_IBD	Control	V1.UC-6.scaftig.more500.gz	AssemblyForMoreThanOneSample	ftp://public.genomics.org.cn/BGI/gutmeta/Single_Sample_contig/V1.UC-6.scaftig.more500.gz
V1_UC_7	V1.UC-7_090129	MetaHIT_IBD	No_IBD	Control	V1.UC-7.scaftig.more500.gz	AssemblyForMoreThanOneSample	ftp://public.genomics.org.cn/BGI/gutmeta/Single_Sample_contig/V1.UC-7.scaftig.more500.gz
V1_UC_8	V1.UC-8_090110	MetaHIT_IBD	No_IBD	Control	V1.UC-8.scaftig.more500.gz	AssemblyForMoreThanOneSample	ftp://public.genomics.org.cn/BGI/gutmeta/Single_Sample_contig/V1.UC-8.scaftig.more500.gz
V1_UC_9	V1.UC-9_090110	MetaHIT_IBD	No_IBD	Control	V1.UC-9.scaftig.more500.gz	AssemblyForMoreThanOneSample	ftp://public.genomics.org.cn/BGI/gutmeta/Single_Sample_contig/V1.UC-9.scaftig.more500.gz
