# Supplementary material for: A geographically-diverse collection of 418 human gut microbiome pathway genome databases
Source: Sci Data. 2017 Apr 11;4:170035. doi: 10.1038/sdata.2017.35 (PMC5387927; doi:10.1038/sdata.2017.35)
Supplement: Supplementary Table 2 [file sdata201735-s3.xlsx]

## Sheet: GutCyc_Run_Statistics_v6.txt
Table 2.The table summarizes the per sample statistics from the GutCyc Collection. The first few columns shows the number of sequences and their average lengths for the nucleotide sequences (contigs) and predicted open reading frames (ORFs). The "#Total Annotations" columns presents the number of ORFs that had at least one match in one of the functional reference databases, and the remaining amin…
Sample Name	#Contigs (before QC)	Avg Contig Len(before QC)	#bps (before QC)	#Contigs (after QC)	Avg Contig Len(after QC)	#bps (after QC)	#ORFs (QC)	Avg amino	#Annotions from CAZy	#Annotations from COG	#Annotations from KEGG	#Annotations from SEED	#Annotations from Refseq	#Annotations from MetaCyc	#Total Annotation	#Hypothetical	#Base Pathways	#tRNA hits	#GREENGENE	#LSURef_115_silva	#SSURef_NR99_115_silva	#Reactions	#Compounds	#Tranporter-Reactions	Download Link	DOI
DLF001	12031	3172	38173550	12031	3172	38173550	37547	299	2307	7229	29466	35203	36136	2838	36189	1358	328	285	11	13	29	1646	1131	12	ftp://climb.genomics.cn/pub/10.5524/100001_101000/100036/AssemblyContigs/DLF001.contigs.m100.gz	10.6084/m9.figshare.3475508
DLF002	20193	2126	42947256	20193	2126	42947256	46654	268	2492	9696	33844	41637	43647	3440	43704	2950	581	288	8	16	35	3326	1977	28	ftp://climb.genomics.cn/pub/10.5524/100001_101000/100036/AssemblyContigs/DLF002.contigs.m100.gz	10.6084/m9.figshare.3475511
DLF003	25093	1655	41546707	25093	1655	41546707	48662	246	1925	10345	29111	36753	42972	3671	43023	5639	572	396	10	11	44	3168	1870	27	ftp://climb.genomics.cn/pub/10.5524/100001_101000/100036/AssemblyContigs/DLF003.contigs.m100.gz	10.6084/m9.figshare.3475514
DLF004	26947	2037	54912550	26947	2037	54912550	60096	269	3477	12062	44010	53041	56660	4603	56705	3391	601	461	14	15	28	3405	2030	32	ftp://climb.genomics.cn/pub/10.5524/100001_101000/100036/AssemblyContigs/DLF004.contigs.m100.gz	10.6084/m9.figshare.3475523
DLF005	39378	1723	67869559	39378	1723	67869559	82537	237	3490	18972	50061	64503	74770	6436	74820	7717	598	625	18	22	47	3437	2032	33	ftp://climb.genomics.cn/pub/10.5524/100001_101000/100036/AssemblyContigs/DLF005.contigs.m100.gz	10.6084/m9.figshare.3475517
DLF006	31424	1684	52927971	31424	1684	52927971	63595	241	2687	16747	43910	53866	58908	5181	58981	4614	673	514	11	13	44	3745	2152	33	ftp://climb.genomics.cn/pub/10.5524/100001_101000/100036/AssemblyContigs/DLF006.contigs.m100.gz	10.6084/m9.figshare.3475520
DLF007	14039	3192	44816294	14039	3192	44816294	43884	300	2515	8954	34045	40940	42408	3284	42439	1445	601	371	10	12	28	3419	2018	30	ftp://climb.genomics.cn/pub/10.5524/100001_101000/100036/AssemblyContigs/DLF007.contigs.m100.gz	10.6084/m9.figshare.3476831
DLF008	16738	3095	51811049	16738	3095	51811049	51191	300	3064	13808	38615	48308	49735	4128	49760	1431	668	335	8	10	28	3770	2163	33	ftp://climb.genomics.cn/pub/10.5524/100001_101000/100036/AssemblyContigs/DLF008.contigs.m100.gz	10.6084/m9.figshare.3476828
DLF009	17845	2398	42802359	17845	2398	42802359	47710	258	1775	12643	33832	41624	44015	3739	44050	3660	680	733	27	37	73	3781	2155	31	ftp://climb.genomics.cn/pub/10.5524/100001_101000/100036/AssemblyContigs/DLF009.contigs.m100.gz	10.6084/m9.figshare.3476825
DLF010	28173	2098	59122114	28173	2098	59122114	67949	251	2561	18442	42889	53432	62035	5678	62122	5827	687	655	13	20	46	3774	2183	33	ftp://climb.genomics.cn/pub/10.5524/100001_101000/100036/AssemblyContigs/DLF010.contigs.m100.gz	10.6084/m9.figshare.3476834
DLF012	16966	2563	43495623	16966	2563	43495623	48158	260	1513	18298	32717	44328	46162	4876	46224	1934	673	455	15	18	55	3718	2081	32	ftp://climb.genomics.cn/pub/10.5524/100001_101000/100036/AssemblyContigs/DLF012.contigs.m100.gz	10.6084/m9.figshare.3476852
DLF013	30967	2003	62048752	30967	2003	62048752	68954	262	3522	15114	46716	62522	65351	5659	65429	3525	631	620	16	25	54	3527	2049	32	ftp://climb.genomics.cn/pub/10.5524/100001_101000/100036/AssemblyContigs/DLF013.contigs.m100.gz	10.6084/m9.figshare.3476837
DLF014	14448	3513	50763217	14448	3513	50763217	52986	278	1868	16623	36661	46670	49573	5319	49633	3353	635	657	14	18	43	3574	2066	33	ftp://climb.genomics.cn/pub/10.5524/100001_101000/100036/AssemblyContigs/DLF014.contigs.m100.gz	10.6084/m9.figshare.3476849
DLM001	39505	2525	99779796	39505	2525	99779796	102172	289	4943	23012	70059	88384	94270	8808	94381	7791	315	1049	39	50	98	2305	1615	20	ftp://climb.genomics.cn/pub/10.5524/100001_101000/100036/AssemblyContigs/DLM001.contigs.m100.gz	10.6084/m9.figshare.3475556
DLM002	37585	2029	76262277	37585	2029	76262277	86041	257	4603	17988	59068	74088	80061	6610	80125	5916	634	710	6	10	38	3564	2106	34	ftp://climb.genomics.cn/pub/10.5524/100001_101000/100036/AssemblyContigs/DLM002.contigs.m100.gz	10.6084/m9.figshare.3476846
DLM003	29464	1773	52243920	29464	1773	52243920	60383	251	3558	11241	43008	52810	55511	4376	55584	4799	572	407	10	15	48	3255	1921	29	ftp://climb.genomics.cn/pub/10.5524/100001_101000/100036/AssemblyContigs/DLM003.contigs.m100.gz	10.6084/m9.figshare.3476858
DLM004	15491	2870	44463785	15491	2870	44463785	44364	297	2632	8250	33071	41473	42935	3374	42967	1397	554	337	7	11	18	3160	1849	29	ftp://climb.genomics.cn/pub/10.5524/100001_101000/100036/AssemblyContigs/DLM004.contigs.m100.gz	10.6084/m9.figshare.3476864
DLM005	31130	1766	54990035	31130	1766	54990035	65241	243	2967	16990	43791	55289	60256	5581	60328	4913	670	581	10	13	45	3791	2182	34	ftp://climb.genomics.cn/pub/10.5524/100001_101000/100036/AssemblyContigs/DLM005.contigs.m100.gz	10.6084/m9.figshare.3476861
DLM006	28784	1900	54707493	28784	1900	54707493	61807	257	3752	11669	42833	53831	57933	4393	57988	3819	577	508	8	12	36	3283	1945	31	ftp://climb.genomics.cn/pub/10.5524/100001_101000/100036/AssemblyContigs/DLM006.contigs.m100.gz	10.6084/m9.figshare.3476870
DLM007	30578	1715	52459870	30578	1715	52459870	61543	248	3844	10920	42806	54002	57331	4351	57389	4154	561	374	7	13	32	3157	1863	30	ftp://climb.genomics.cn/pub/10.5524/100001_101000/100036/AssemblyContigs/DLM007.contigs.m100.gz	10.6084/m9.figshare.3476867
DLM008	31758	1742	55332606	31758	1742	55332606	64790	250	2828	15323	41110	53537	58950	5267	59028	5762	610	407	11	15	36	3444	2046	35	ftp://climb.genomics.cn/pub/10.5524/100001_101000/100036/AssemblyContigs/DLM008.contigs.m100.gz	10.6084/m9.figshare.3476873
DLM009	14861	2701	40151881	14861	2701	40151881	43928	265	1543	15185	32451	40327	41757	4488	41777	2151	627	447	10	18	37	3517	2014	33	ftp://climb.genomics.cn/pub/10.5524/100001_101000/100036/AssemblyContigs/DLM009.contigs.m100.gz	10.6084/m9.figshare.3476891
DLM010	32571	1929	62839317	32571	1929	62839317	71209	257	4025	19598	53267	65642	68052	6367	68104	3105	702	530	14	19	53	3866	2231	34	ftp://climb.genomics.cn/pub/10.5524/100001_101000/100036/AssemblyContigs/DLM010.contigs.m100.gz	10.6084/m9.figshare.3476906
DLM011	22738	2116	48115592	22738	2116	48115592	52055	272	3283	12240	39504	48187	49696	4518	49736	2319	621	350	6	8	24	3492	2023	29	ftp://climb.genomics.cn/pub/10.5524/100001_101000/100036/AssemblyContigs/DLM011.contigs.m100.gz	10.6084/m9.figshare.3476900
DLM012	24997	1843	46092806	24997	1843	46092806	54270	244	2361	18897	41823	51215	52387	5406	52434	1836	314	478	13	21	50	2279	1592	25	ftp://climb.genomics.cn/pub/10.5524/100001_101000/100036/AssemblyContigs/DLM012.contigs.m100.gz	10.6084/m9.figshare.3476879
DLM013	38556	2218	85525939	38556	2218	85525939	93791	265	4320	24156	65132	80069	85898	7962	86023	7768	356	972	27	34	82	2463	1750	22	ftp://climb.genomics.cn/pub/10.5524/100001_101000/100036/AssemblyContigs/DLM013.contigs.m100.gz	10.6084/m9.figshare.3476876
DLM014	40040	2237	89573080	40040	2237	89573080	94297	280	5681	17769	67181	82230	87250	7504	87324	6973	608	796	14	20	72	3439	2009	33	ftp://climb.genomics.cn/pub/10.5524/100001_101000/100036/AssemblyContigs/DLM014.contigs.m100.gz	10.6084/m9.figshare.3476894
DLM015	26989	2376	64130818	26989	2376	64130818	67786	279	3794	16063	51562	61547	65042	5712	65079	2707	642	513	19	27	56	3667	2137	33	ftp://climb.genomics.cn/pub/10.5524/100001_101000/100036/AssemblyContigs/DLM015.contigs.m100.gz	10.6084/m9.figshare.3476903
DLM016	35234	1968	69342863	35234	1968	69342863	77004	264	4202	16337	54387	68420	71807	6131	71900	5104	612	603	19	25	56	3461	2007	28	ftp://climb.genomics.cn/pub/10.5524/100001_101000/100036/AssemblyContigs/DLM016.contigs.m100.gz	10.6084/m9.figshare.3476915
DLM017	30156	1943	58616602	30156	1943	58616602	66397	258	3213	14227	45574	57369	61815	5237	61891	4506	604	603	20	27	72	3433	2048	32	ftp://climb.genomics.cn/pub/10.5524/100001_101000/100036/AssemblyContigs/DLM017.contigs.m100.gz	10.6084/m9.figshare.3476912
DLM018	28501	2011	57341571	28501	2011	57341571	65359	253	2538	16312	44100	55868	59981	5819	60045	5314	628	777	26	38	91	3576	2093	35	ftp://climb.genomics.cn/pub/10.5524/100001_101000/100036/AssemblyContigs/DLM018.contigs.m100.gz	10.6084/m9.figshare.3476909
DLM019	40532	1951	79085907	40532	1951	79085907	90851	253	3402	20611	54481	69803	80488	6826	80665	10186	654	954	27	39	97	3654	2130	37	ftp://climb.genomics.cn/pub/10.5524/100001_101000/100036/AssemblyContigs/DLM019.contigs.m100.gz	10.6084/m9.figshare.3476921
DLM020	20085	3600	72317419	20085	3600	72317419	68039	315	4503	13733	53163	64093	66070	5118	66109	1930	629	579	16	20	45	3546	2062	31	ftp://climb.genomics.cn/pub/10.5524/100001_101000/100036/AssemblyContigs/DLM020.contigs.m100.gz	10.6084/m9.figshare.3476918
DLM021	26166	2197	57510382	26166	2197	57510382	61669	274	3502	12751	44540	56533	58858	4992	58910	2759	596	497	24	34	72	3324	1952	30	ftp://climb.genomics.cn/pub/10.5524/100001_101000/100036/AssemblyContigs/DLM021.contigs.m100.gz	10.6084/m9.figshare.3476927
DLM022	61865	2012	124519886	61865	2012	124519886	143780	253	4876	35174	83400	104945	126113	10453	126429	17351	749	1507	34	44	135	4180	2347	37	ftp://climb.genomics.cn/pub/10.5524/100001_101000/100036/AssemblyContigs/DLM022.contigs.m100.gz	10.6084/m9.figshare.3476924
DLM023	42085	1704	71749679	42085	1704	71749679	83843	249	4114	20214	56603	72387	78253	6892	78348	5495	658	631	21	30	60	3696	2099	34	ftp://climb.genomics.cn/pub/10.5524/100001_101000/100036/AssemblyContigs/DLM023.contigs.m100.gz	10.6084/m9.figshare.3476930
DLM024	8195	3780	30980039	8195	3780	30980039	32135	280	746	12301	20740	29720	31156	2877	31204	931	634	279	12	26	48	3553	2048	30	ftp://climb.genomics.cn/pub/10.5524/100001_101000/100036/AssemblyContigs/DLM024.contigs.m100.gz	10.6084/m9.figshare.3476960
DLM027	17516	2632	46117814	17516	2632	46117814	49305	271	1985	13509	35968	44671	46734	4561	46788	2517	638	600	9	15	48	3579	2064	35	ftp://climb.genomics.cn/pub/10.5524/100001_101000/100036/AssemblyContigs/DLM027.contigs.m100.gz	10.6084/m9.figshare.3476933
DLM028	31729	2319	73583677	31729	2319	73583677	80407	267	3549	24418	54787	69036	75835	7300	75902	4505	336	729	19	29	74	2385	1682	22	ftp://climb.genomics.cn/pub/10.5524/100001_101000/100036/AssemblyContigs/DLM028.contigs.m100.gz	10.6084/m9.figshare.3476936
DOF002	25817	1729	44639111	25817	1729	44639111	53652	242	2272	10001	32887	40322	46797	3439	46864	6788	609	552	22	30	60	3377	1982	34	ftp://climb.genomics.cn/pub/10.5524/100001_101000/100036/AssemblyContigs/DOF002.contigs.m100.gz	10.6084/m9.figshare.3476948
DOF003	44118	2014	88889593	44118	2014	88889593	98258	265	5420	19106	69376	85008	92731	7464	92789	5469	645	854	19	22	63	3654	2123	35	ftp://climb.genomics.cn/pub/10.5524/100001_101000/100036/AssemblyContigs/DOF003.contigs.m100.gz	10.6084/m9.figshare.3476957
DOF004	29680	2615	77634687	29680	2615	77634687	81757	275	3375	22726	57788	72550	77383	7351	77490	4267	333	778	23	36	86	2397	1705	24	ftp://climb.genomics.cn/pub/10.5524/100001_101000/100036/AssemblyContigs/DOF004.contigs.m100.gz	10.6084/m9.figshare.3476945
DOF006	21600	2558	55261283	21600	2558	55261283	57323	285	2816	17362	43025	54479	55528	5325	55564	1759	687	421	11	16	25	3828	2163	35	ftp://climb.genomics.cn/pub/10.5524/100001_101000/100036/AssemblyContigs/DOF006.contigs.m100.gz	10.6084/m9.figshare.3476963
DOF007	16548	2694	44593343	16548	2694	44593343	44273	298	2870	10994	34412	40676	42633	3716	42664	1609	630	316	7	10	20	3513	2034	27	ftp://climb.genomics.cn/pub/10.5524/100001_101000/100036/AssemblyContigs/DOF007.contigs.m100.gz	10.6084/m9.figshare.3475652
DOF008	25637	2423	62143278	25637	2423	62143278	68714	261	2685	22948	49127	62332	64685	6791	64809	3905	314	741	18	24	56	2240	1566	25	ftp://climb.genomics.cn/pub/10.5524/100001_101000/100036/AssemblyContigs/DOF008.contigs.m100.gz	10.6084/m9.figshare.3476984
DOF009	30303	1935	58654167	30303	1935	58654167	64602	266	3610	12511	46620	57919	60874	5083	60928	3674	603	507	9	12	41	3396	1972	33	ftp://climb.genomics.cn/pub/10.5524/100001_101000/100036/AssemblyContigs/DOF009.contigs.m100.gz	10.6084/m9.figshare.3475643
DOF010	20047	2112	42342885	20047	2112	42342885	47987	253	2601	13933	34576	42930	44606	4127	44665	3322	670	417	12	19	37	3687	2113	35	ftp://climb.genomics.cn/pub/10.5524/100001_101000/100036/AssemblyContigs/DOF010.contigs.m100.gz	10.6084/m9.figshare.3475655
DOF011	8138	3032	24681641	8138	3032	24681641	24891	289	1259	4892	18294	22705	23663	1990	23686	1205	523	278	10	15	33	2935	1747	29	ftp://climb.genomics.cn/pub/10.5524/100001_101000/100036/AssemblyContigs/DOF011.contigs.m100.gz	10.6084/m9.figshare.3475658
DOF012	16197	2874	46562475	16197	2874	46562475	52576	254	2506	17467	40210	48237	49574	5080	49642	2934	673	441	5	8	22	3819	2185	33	ftp://climb.genomics.cn/pub/10.5524/100001_101000/100036/AssemblyContigs/DOF012.contigs.m100.gz	10.6084/m9.figshare.3478265
DOF013	19095	2376	45379598	19095	2376	45379598	51024	258	3272	9899	38243	45802	48208	4043	48255	2769	581	380	11	13	28	3317	1987	29	ftp://climb.genomics.cn/pub/10.5524/100001_101000/100036/AssemblyContigs/DOF013.contigs.m100.gz	10.6084/m9.figshare.3475661
DOF014	23317	2068	48224646	23317	2068	48224646	54024	258	2689	11105	36845	46446	50063	4047	50112	3912	291	505	12	17	37	1730	1080	17	ftp://climb.genomics.cn/pub/10.5524/100001_101000/100036/AssemblyContigs/DOF014.contigs.m100.gz	10.6084/m9.figshare.3475664
DOM001	39401	1930	76062552	39401	1930	76062552	86904	252	4610	18246	59679	75591	81355	6612	81442	5462	679	839	18	26	68	3808	2186	35	ftp://climb.genomics.cn/pub/10.5524/100001_101000/100036/AssemblyContigs/DOM001.contigs.m100.gz	10.6084/m9.figshare.3477005
DOM003	14633	2297	33622764	14633	2297	33622764	37363	260	1399	13301	25617	34075	34972	4009	35021	2342	572	395	12	15	34	3245	1881	31	ftp://climb.genomics.cn/pub/10.5524/100001_101000/100036/AssemblyContigs/DOM003.contigs.m100.gz	10.6084/m9.figshare.3477008
DOM005	17290	3106	53703544	17290	3106	53703544	52870	302	3386	13232	41519	48800	50745	4369	50768	2102	652	386	8	9	28	3604	2065	35	ftp://climb.genomics.cn/pub/10.5524/100001_101000/100036/AssemblyContigs/DOM005.contigs.m100.gz	10.6084/m9.figshare.3476999
DOM008	19253	2930	56416301	19253	2930	56416301	57167	290	3299	14681	44903	54463	55677	4901	55720	1447	662	446	8	12	35	3708	2108	33	ftp://climb.genomics.cn/pub/10.5524/100001_101000/100036/AssemblyContigs/DOM008.contigs.m100.gz	10.6084/m9.figshare.3477035
DOM010	32645	2621	85593627	32645	2621	85593627	87525	290	4645	19897	62849	78690	82784	7370	82845	4680	654	772	25	33	77	3639	2145	33	ftp://climb.genomics.cn/pub/10.5524/100001_101000/100036/AssemblyContigs/DOM010.contigs.m100.gz	10.6084/m9.figshare.3477008
DOM012	27246	2008	54719385	27246	2008	54719385	68897	220	2380	17789	42496	53644	60242	5610	60361	8536	688	789	22	28	71	3741	2168	35	ftp://climb.genomics.cn/pub/10.5524/100001_101000/100036/AssemblyContigs/DOM012.contigs.m100.gz	10.6084/m9.figshare.3477014
DOM013	41494	1965	81555701	41494	1965	81555701	94280	248	4231	20430	60106	78237	86126	7155	86230	8050	606	1051	22	32	69	3419	1986	32	ftp://climb.genomics.cn/pub/10.5524/100001_101000/100036/AssemblyContigs/DOM013.contigs.m100.gz	10.6084/m9.figshare.3477017
DOM014	24760	1655	40998934	24760	1655	40998934	55283	206	2855	8972	33084	43687	49092	3315	49159	6124	564	474	11	22	45	3119	1867	26	ftp://climb.genomics.cn/pub/10.5524/100001_101000/100036/AssemblyContigs/DOM014.contigs.m100.gz	10.6084/m9.figshare.3477020
DOM015	17084	2888	49343249	17084	2888	49343249	50962	283	2438	11621	34929	43764	47804	4003	47841	3121	603	489	15	21	46	3322	1961	33	ftp://climb.genomics.cn/pub/10.5524/100001_101000/100036/AssemblyContigs/DOM015.contigs.m100.gz	10.6084/m9.figshare.3477023
DOM016	31908	2435	77722646	31908	2435	77722646	82650	276	3907	23047	61812	75284	79104	7516	79187	3463	692	742	16	20	61	3868	2222	34	ftp://climb.genomics.cn/pub/10.5524/100001_101000/100036/AssemblyContigs/DOM016.contigs.m100.gz	10.6084/m9.figshare.3477026
DOM017	27242	2088	56902164	27242	2088	56902164	68749	236	5008	12964	49640	60831	64337	4884	64402	4347	591	360	6	10	27	3319	1982	29	ftp://climb.genomics.cn/pub/10.5524/100001_101000/100036/AssemblyContigs/DOM017.contigs.m100.gz	10.6084/m9.figshare.3477029
DOM018	26009	2317	60262963	26009	2317	60262963	65595	266	2669	16292	43497	56666	60932	5705	61023	4572	612	673	24	33	71	3392	1985	31	ftp://climb.genomics.cn/pub/10.5524/100001_101000/100036/AssemblyContigs/DOM018.contigs.m100.gz	10.6084/m9.figshare.3477032
DOM019	42617	1925	82050537	42617	1925	82050537	91318	264	5155	18366	61395	77448	83850	6841	83939	7379	645	706	23	30	84	3570	2088	31	ftp://climb.genomics.cn/pub/10.5524/100001_101000/100036/AssemblyContigs/DOM019.contigs.m100.gz	10.6084/m9.figshare.3477038
DOM020	15760	2331	36746259	15760	2331	36746259	39188	274	2225	8238	28580	35374	37295	3193	37331	1857	544	340	7	7	26	3092	1817	31	ftp://climb.genomics.cn/pub/10.5524/100001_101000/100036/AssemblyContigs/DOM020.contigs.m100.gz	10.6084/m9.figshare.3477041
DOM021	25603	1874	47995396	25603	1874	47995396	53203	265	3205	9594	40751	47971	50335	4091	50398	2805	553	362	6	10	29	3040	1805	29	ftp://climb.genomics.cn/pub/10.5524/100001_101000/100036/AssemblyContigs/DOM021.contigs.m100.gz	10.6084/m9.figshare.3477044
DOM022	27407	3040	83332099	27407	3040	83332099	83827	293	3953	20103	60973	75494	78951	7044	79022	4805	650	736	15	24	59	3778	2202	34	ftp://climb.genomics.cn/pub/10.5524/100001_101000/100036/AssemblyContigs/DOM022.contigs.m100.gz	10.6084/m9.figshare.3477047
DOM023	10792	2992	32297300	10792	2992	32297300	32496	290	1576	6442	23222	28885	30315	2668	30383	2113	529	342	10	13	43	3010	1813	26	ftp://climb.genomics.cn/pub/10.5524/100001_101000/100036/AssemblyContigs/DOM023.contigs.m100.gz	10.6084/m9.figshare.3477050
DOM024	18931	2227	42163491	18931	2227	42163491	46147	267	2390	8698	31263	39546	42310	3365	42350	3797	560	396	12	17	44	3144	1882	25	ftp://climb.genomics.cn/pub/10.5524/100001_101000/100036/AssemblyContigs/DOM024.contigs.m100.gz	10.6084/m9.figshare.3477053
DOM025	29770	1842	54865821	29770	1842	54865821	68314	228	3557	16415	48305	59770	63324	5668	63412	4902	670	459	11	15	46	3678	2113	30	ftp://climb.genomics.cn/pub/10.5524/100001_101000/100036/AssemblyContigs/DOM025.contigs.m100.gz	10.6084/m9.figshare.3477056
DOM026	36852	1920	70766913	36852	1920	70766913	80828	253	4380	17670	55312	71821	75679	6042	75756	5072	611	579	17	23	46	3436	2013	30	ftp://climb.genomics.cn/pub/10.5524/100001_101000/100036/AssemblyContigs/DOM026.contigs.m100.gz	10.6084/m9.figshare.3477059
NLF001	23929	1859	44494147	23929	1859	44494147	50131	259	3273	10965	37476	46226	47829	4018	47882	2249	579	354	6	6	26	3342	1984	29	ftp://climb.genomics.cn/pub/10.5524/100001_101000/100036/AssemblyContigs/NLF001.contigs.m100.gz	10.6084/m9.figshare.3477317
NLF002	18920	2290	43344404	18920	2290	43344404	46207	275	3004	9402	34153	41754	43749	3486	43791	2416	565	363	6	9	24	3254	1933	28	ftp://climb.genomics.cn/pub/10.5524/100001_101000/100036/AssemblyContigs/NLF002.contigs.m100.gz	10.6084/m9.figshare.3477335
NLF005	32163	1866	60043937	32163	1866	60043937	68901	255	3174	16041	45140	54883	63423	5528	63489	5412	601	462	12	17	57	3389	2017	32	ftp://climb.genomics.cn/pub/10.5524/100001_101000/100036/AssemblyContigs/NLF005.contigs.m100.gz	10.6084/m9.figshare.3477341
NLF006	18947	1747	33115907	18947	1747	33115907	41394	226	2400	7428	28783	35419	37494	3097	37536	3858	524	325	5	10	27	2981	1764	26	ftp://climb.genomics.cn/pub/10.5524/100001_101000/100036/AssemblyContigs/NLF006.contigs.m100.gz	10.6084/m9.figshare.3477323
NLF007	48946	1779	87076007	48946	1779	87076007	100590	254	4495	22789	63905	79236	90354	8044	90442	10148	641	755	11	17	43	3561	2084	35	ftp://climb.genomics.cn/pub/10.5524/100001_101000/100036/AssemblyContigs/NLF007.contigs.m100.gz	10.6084/m9.figshare.3477326
NLF008	18580	3360	62433617	18580	3360	62433617	60908	304	3099	15285	44124	55262	57502	5442	57541	3367	649	640	17	23	51	3616	2064	35	ftp://climb.genomics.cn/pub/10.5524/100001_101000/100036/AssemblyContigs/NLF008.contigs.m100.gz	10.6084/m9.figshare.3477344
NLF009	36609	1702	62314434	36609	1702	62314434	72332	251	4605	13253	51555	64235	68311	5199	68370	3962	585	452	6	11	28	3323	1962	29	ftp://climb.genomics.cn/pub/10.5524/100001_101000/100036/AssemblyContigs/NLF009.contigs.m100.gz	10.6084/m9.figshare.3477320
NLF010	16884	2196	37079562	16884	2196	37079562	39842	271	2691	7405	30555	36832	38287	2947	38316	1526	546	225	10	13	24	3150	1897	29	ftp://climb.genomics.cn/pub/10.5524/100001_101000/100036/AssemblyContigs/NLF010.contigs.m100.gz	10.6084/m9.figshare.3477329
NLF011	21282	2214	47134597	21282	2214	47134597	57544	230	2644	11865	35197	44397	52145	4289	52240	5304	575	396	8	12	37	3240	1920	30	ftp://climb.genomics.cn/pub/10.5524/100001_101000/100036/AssemblyContigs/NLF011.contigs.m100.gz	10.6084/m9.figshare.3477332
NLF012	23595	2927	69073041	23595	2927	69073041	71075	286	3220	15393	47891	61902	66910	5688	66991	4084	611	656	22	25	62	3407	2022	34	ftp://climb.genomics.cn/pub/10.5524/100001_101000/100036/AssemblyContigs/NLF012.contigs.m100.gz	10.6084/m9.figshare.3477347
NLF013	37990	2090	79402685	37990	2090	79402685	88811	260	4129	21031	58615	73122	81969	7248	82032	6779	616	721	21	28	77	3493	2014	31	ftp://climb.genomics.cn/pub/10.5524/100001_101000/100036/AssemblyContigs/NLF013.contigs.m100.gz	10.6084/m9.figshare.3477353
NLF014	16895	2312	39064040	16895	2312	39064040	45094	248	3362	7659	36259	42075	43200	3269	43255	1839	562	251	8	11	23	3180	1897	26	ftp://climb.genomics.cn/pub/10.5524/100001_101000/100036/AssemblyContigs/NLF014.contigs.m100.gz	10.6084/m9.figshare.3477350
NLF015	22748	2484	56512704	22748	2484	56512704	56881	296	3692	13509	42819	53183	54868	4936	54926	1955	628	444	25	36	55	3517	2061	31	ftp://climb.genomics.cn/pub/10.5524/100001_101000/100036/AssemblyContigs/NLF015.contigs.m100.gz	10.6084/m9.figshare.3477356
NLM001	16247	2303	37420737	16247	2303	37420737	39948	273	1774	10945	27689	33639	37093	3603	37126	2822	601	350	14	18	46	3407	1963	35	ftp://climb.genomics.cn/pub/10.5524/100001_101000/100036/AssemblyContigs/NLM001.contigs.m100.gz	10.6084/m9.figshare.3477359
NLM002	21543	1793	38632023	21543	1793	38632023	44273	255	1972	15263	33455	40230	42375	4654	42412	1861	665	369	13	20	57	3702	2099	35	ftp://climb.genomics.cn/pub/10.5524/100001_101000/100036/AssemblyContigs/NLM002.contigs.m100.gz	10.6084/m9.figshare.3477362
NLM003	13635	1941	26474971	13635	1941	26474971	34315	211	1937	9710	26421	31138	32065	3113	32140	2175	620	193	11	17	29	3409	1963	27	ftp://climb.genomics.cn/pub/10.5524/100001_101000/100036/AssemblyContigs/NLM003.contigs.m100.gz	10.6084/m9.figshare.3477365
NLM004	34638	1789	61993983	34638	1789	61993983	72852	245	2877	20551	45639	60265	66693	6324	66771	6081	616	643	22	30	82	3580	2115	34	ftp://climb.genomics.cn/pub/10.5524/100001_101000/100036/AssemblyContigs/NLM004.contigs.m100.gz	10.6084/m9.figshare.3477368
NLM005	23953	1664	39867514	23953	1664	39867514	52815	210	3309	9621	37215	46396	48956	3590	49030	3785	588	268	8	12	34	3338	1980	32	ftp://climb.genomics.cn/pub/10.5524/100001_101000/100036/AssemblyContigs/NLM005.contigs.m100.gz	10.6084/m9.figshare.3477431
NLM006	47403	2033	96391945	47403	2033	96391945	109191	255	6004	28153	80072	98152	102196	9816	102332	6859	326	1039	18	27	59	2363	1698	20	ftp://climb.genomics.cn/pub/10.5524/100001_101000/100036/AssemblyContigs/NLM006.contigs.m100.gz	10.6084/m9.figshare.3477380
NLM007	23799	2393	56973673	23799	2393	56973673	60758	275	2840	15631	44514	55714	58198	5453	58237	2521	623	547	18	28	55	3539	2040	33	ftp://climb.genomics.cn/pub/10.5524/100001_101000/100036/AssemblyContigs/NLM007.contigs.m100.gz	10.6084/m9.figshare.3477371
NLM008	20183	2177	43939832	20183	2177	43939832	48410	262	2422	9784	33372	42743	45674	3527	45720	2690	572	395	7	13	35	3243	1932	28	ftp://climb.genomics.cn/pub/10.5524/100001_101000/100036/AssemblyContigs/NLM008.contigs.m100.gz	10.6084/m9.figshare.3477374
NLM009	12214	2244	27408669	12214	2244	27408669	30087	261	1390	6593	19601	26229	27987	2400	28037	2050	541	308	8	9	23	3073	1863	26	ftp://climb.genomics.cn/pub/10.5524/100001_101000/100036/AssemblyContigs/NLM009.contigs.m100.gz	10.6084/m9.figshare.3477377
NLM010	34848	2489	86746010	34848	2489	86746010	91385	279	5159	18870	64182	80037	85678	7182	85755	5630	631	806	21	30	69	3551	2068	33	ftp://climb.genomics.cn/pub/10.5524/100001_101000/100036/AssemblyContigs/NLM010.contigs.m100.gz	10.6084/m9.figshare.3477383
NLM015	22564	2046	46175199	22564	2046	46175199	58163	221	2656	15151	37376	48362	52616	4845	52725	5438	676	484	13	18	39	3694	2111	32	ftp://climb.genomics.cn/pub/10.5524/100001_101000/100036/AssemblyContigs/NLM015.contigs.m100.gz	10.6084/m9.figshare.3477386
NLM016	9911	1996	19782581	9911	1996	19782581	21093	267	833	4195	12304	16188	18438	1562	18456	2637	503	222	10	14	34	2820	1684	22	ftp://climb.genomics.cn/pub/10.5524/100001_101000/100036/AssemblyContigs/NLM016.contigs.m100.gz	10.6084/m9.figshare.3477389
NLM017	26826	2456	65890209	26826	2456	65890209	67748	287	4214	14665	50854	62180	64919	5410	64970	2778	635	399	11	17	37	3504	2050	34	ftp://climb.genomics.cn/pub/10.5524/100001_101000/100036/AssemblyContigs/NLM017.contigs.m100.gz	10.6084/m9.figshare.3477392
NLM021	44291	2082	92225633	44291	2082	92225633	101335	267	5121	22863	67955	84929	94371	8232	94459	6876	639	892	29	39	95	3689	2168	34	ftp://climb.genomics.cn/pub/10.5524/100001_101000/100036/AssemblyContigs/NLM021.contigs.m100.gz	10.6084/m9.figshare.3477395
NLM022	36347	2083	75717171	36347	2083	75717171	84523	260	4058	23543	59088	74252	80185	7583	80273	4250	320	636	24	31	69	2335	1644	22	ftp://climb.genomics.cn/pub/10.5524/100001_101000/100036/AssemblyContigs/NLM022.contigs.m100.gz	10.6084/m9.figshare.3477398
NLM023	43495	2140	93104767	43495	2140	93104767	100172	273	5596	25003	71804	89984	94687	8428	94787	5385	321	702	13	23	56	2349	1673	22	ftp://climb.genomics.cn/pub/10.5524/100001_101000/100036/AssemblyContigs/NLM023.contigs.m100.gz	10.6084/m9.figshare.3477401
NLM024	18094	2421	43815426	18094	2421	43815426	45119	287	2257	13467	34328	41708	42870	4416	42920	2199	649	403	17	25	52	3645	2066	34	ftp://climb.genomics.cn/pub/10.5524/100001_101000/100036/AssemblyContigs/NLM024.contigs.m100.gz	10.6084/m9.figshare.3477404
NLM025	17438	1946	33942947	17438	1946	33942947	38522	253	1403	7941	22880	28863	33738	2864	33777	4745	562	452	14	24	50	3197	1893	26	ftp://climb.genomics.cn/pub/10.5524/100001_101000/100036/AssemblyContigs/NLM025.contigs.m100.gz	10.6084/m9.figshare.3477407
NLM026	44320	1942	86109774	44320	1942	86109774	97373	260	4332	22357	60726	78842	88255	7809	88360	9013	617	838	24	27	90	3462	2020	32	ftp://climb.genomics.cn/pub/10.5524/100001_101000/100036/AssemblyContigs/NLM026.contigs.m100.gz	10.6084/m9.figshare.3477410
NLM027	33626	2085	70128755	33626	2085	70128755	81214	250	2922	33523	58561	74255	76367	8696	76438	4776	313	566	18	22	55	2337	1658	25	ftp://climb.genomics.cn/pub/10.5524/100001_101000/100036/AssemblyContigs/NLM027.contigs.m100.gz	10.6084/m9.figshare.3477461
NLM028	30309	2009	60898426	30309	2009	60898426	68333	260	3561	16808	49496	62615	65331	5804	65381	2952	603	475	21	26	63	3398	1984	31	ftp://climb.genomics.cn/pub/10.5524/100001_101000/100036/AssemblyContigs/NLM028.contigs.m100.gz	10.6084/m9.figshare.3477413
NLM029	39010	2202	85936492	39010	2202	85936492	95213	263	4356	21840	60993	77133	87286	7483	87364	7849	634	904	26	33	64	3583	2113	29	ftp://climb.genomics.cn/pub/10.5524/100001_101000/100036/AssemblyContigs/NLM029.contigs.m100.gz	10.6084/m9.figshare.3477416
NLM031	41722	1861	77670108	41722	1861	77670108	89741	252	4776	18676	60055	77860	83294	6869	83375	6366	626	757	28	34	66	3542	2088	31	ftp://climb.genomics.cn/pub/10.5524/100001_101000/100036/AssemblyContigs/NLM031.contigs.m100.gz	10.6084/m9.figshare.3477419
NLM032	49529	1850	91651736	49529	1850	91651736	107872	244	4451	29056	70865	92480	100071	9375	100174	7698	639	893	24	33	78	3652	2112	35	ftp://climb.genomics.cn/pub/10.5524/100001_101000/100036/AssemblyContigs/NLM032.contigs.m100.gz	10.6084/m9.figshare.3477422
NOF001	26792	1765	47313283	26792	1765	47313283	55989	242	2674	9880	37812	46112	50525	3772	50604	5385	591	520	9	17	41	3329	1972	28	ftp://climb.genomics.cn/pub/10.5524/100001_101000/100036/AssemblyContigs/NOF001.contigs.m100.gz	10.6084/m9.figshare.3477425
NOF002	19711	2386	47047552	19711	2386	47047552	50771	270	2062	15834	35367	45109	47553	4787	47612	3159	661	479	11	18	36	3643	2096	30	ftp://climb.genomics.cn/pub/10.5524/100001_101000/100036/AssemblyContigs/NOF002.contigs.m100.gz	10.6084/m9.figshare.3477428
NOF004	24409	2328	56842486	24409	2328	56842486	60814	275	3779	10996	41430	52746	57133	4317	57184	3630	575	454	15	16	32	3216	1919	30	ftp://climb.genomics.cn/pub/10.5524/100001_101000/100036/AssemblyContigs/NOF004.contigs.m100.gz	10.6084/m9.figshare.3477434
NOF005	43065	2014	86741217	43065	2014	86741217	97201	260	4880	22786	69744	87935	92396	8294	92509	4692	652	736	20	25	61	3647	2135	30	ftp://climb.genomics.cn/pub/10.5524/100001_101000/100036/AssemblyContigs/NOF005.contigs.m100.gz	10.6084/m9.figshare.3477437
NOF006	24922	2331	58108470	24922	2331	58108470	60916	281	4218	13988	46769	55311	57771	4869	57802	3114	649	389	5	8	20	3633	2084	31	ftp://climb.genomics.cn/pub/10.5524/100001_101000/100036/AssemblyContigs/NOF006.contigs.m100.gz	10.6084/m9.figshare.3477440
NOF007	27762	2074	57595823	27762	2074	57595823	64689	259	3193	14087	45059	57288	60902	5128	60959	3730	621	446	6	9	27	3485	2035	32	ftp://climb.genomics.cn/pub/10.5524/100001_101000/100036/AssemblyContigs/NOF007.contigs.m100.gz	10.6084/m9.figshare.3477443
NOF008	49593	1878	93138693	49593	1878	93138693	107387	253	5008	23773	69414	87510	98554	8436	98664	8723	639	949	30	40	89	3546	2084	33	ftp://climb.genomics.cn/pub/10.5524/100001_101000/100036/AssemblyContigs/NOF008.contigs.m100.gz	10.6084/m9.figshare.3477446
NOF009	21721	2349	51023039	21721	2349	51023039	52852	286	3444	10629	40687	48990	50746	4064	50779	2073	598	379	15	20	47	3340	1923	30	ftp://climb.genomics.cn/pub/10.5524/100001_101000/100036/AssemblyContigs/NOF009.contigs.m100.gz	10.6084/m9.figshare.3477509
NOF010	40657	2053	83504070	40657	2053	83504070	89992	272	5162	19117	65237	81813	86000	7470	86086	3906	631	741	28	37	83	3586	2043	34	ftp://climb.genomics.cn/pub/10.5524/100001_101000/100036/AssemblyContigs/NOF010.contigs.m100.gz	10.6084/m9.figshare.3477449
NOF011	27439	1872	51391073	27439	1872	51391073	56906	265	3482	10170	38434	48928	53231	3905	53289	3617	598	421	14	18	43	3297	1951	28	ftp://climb.genomics.cn/pub/10.5524/100001_101000/100036/AssemblyContigs/NOF011.contigs.m100.gz	10.6084/m9.figshare.3477452
NOF012	37688	1667	62861992	37688	1667	62861992	75166	240	4105	14027	48527	63342	69463	5107	69549	5617	626	690	16	27	72	3528	2086	30	ftp://climb.genomics.cn/pub/10.5524/100001_101000/100036/AssemblyContigs/NOF012.contigs.m100.gz	10.6084/m9.figshare.3477455
NOF013	35660	2196	78330066	35660	2196	78330066	82157	281	5748	14826	60109	72257	77232	6104	77280	4877	603	541	10	14	37	3373	1988	31	ftp://climb.genomics.cn/pub/10.5524/100001_101000/100036/AssemblyContigs/NOF013.contigs.m100.gz	10.6084/m9.figshare.3477458
NOF014	39217	1798	70524124	39217	1798	70524124	84157	244	3977	17599	53065	66148	76553	5950	76609	7548	609	696	13	22	51	3461	2004	33	ftp://climb.genomics.cn/pub/10.5524/100001_101000/100036/AssemblyContigs/NOF014.contigs.m100.gz	10.6084/m9.figshare.3477464
NOM001	20466	1564	32021280	20466	1564	32021280	38500	239	1793	10365	26085	33336	35903	3526	35951	2549	580	384	26	29	67	3322	1971	26	ftp://climb.genomics.cn/pub/10.5524/100001_101000/100036/AssemblyContigs/NOM001.contigs.m100.gz	10.6084/m9.figshare.3477467
NOM002	26715	2760	73734759	26715	2760	73734759	77712	278	3251	21324	53514	69056	73565	7042	73652	4060	269	702	27	34	74	2123	1539	23	ftp://climb.genomics.cn/pub/10.5524/100001_101000/100036/AssemblyContigs/NOM002.contigs.m100.gz	10.6084/m9.figshare.3477470
NOM004	19911	2651	52797786	19911	2651	52797786	54633	285	2725	16756	41253	49585	52143	5104	52167	2466	660	462	9	12	36	3671	2079	36	ftp://climb.genomics.cn/pub/10.5524/100001_101000/100036/AssemblyContigs/NOM004.contigs.m100.gz	10.6084/m9.figshare.3477473
NOM005	35407	1863	65967389	35407	1863	65967389	77627	244	3141	24458	53436	68934	73028	7179	73297	4330	318	631	15	18	48	2303	1624	22	ftp://climb.genomics.cn/pub/10.5524/100001_101000/100036/AssemblyContigs/NOM005.contigs.m100.gz	10.6084/m9.figshare.3477476
NOM007	30002	1722	51692986	30002	1722	51692986	62055	241	2568	13720	37884	47963	57020	4641	57075	4980	594	481	11	18	48	3312	1962	31	ftp://climb.genomics.cn/pub/10.5524/100001_101000/100036/AssemblyContigs/NOM007.contigs.m100.gz	10.6084/m9.figshare.3477533
NOM008	24583	2050	50409618	24583	2050	50409618	54412	273	3470	10412	40744	48789	51246	4290	51292	3120	594	426	7	15	28	3345	1979	29	ftp://climb.genomics.cn/pub/10.5524/100001_101000/100036/AssemblyContigs/NOM008.contigs.m100.gz	10.6084/m9.figshare.3477482
NOM009	43506	2024	88063517	43506	2024	88063517	100205	254	3812	29010	65933	89498	94349	9214	94464	5741	282	807	16	24	53	2114	1500	24	ftp://climb.genomics.cn/pub/10.5524/100001_101000/100036/AssemblyContigs/NOM009.contigs.m100.gz	10.6084/m9.figshare.3477479
NOM010	27310	2507	68476908	27310	2507	68476908	72058	279	4105	14700	50647	62445	68210	5669	68260	3798	606	644	19	28	75	3382	2008	27	ftp://climb.genomics.cn/pub/10.5524/100001_101000/100036/AssemblyContigs/NOM010.contigs.m100.gz	10.6084/m9.figshare.3477485
NOM012	37579	1563	58736257	37579	1563	58736257	72014	234	3652	13854	45646	57972	65353	4978	65430	6584	621	549	11	14	52	3464	2047	32	ftp://climb.genomics.cn/pub/10.5524/100001_101000/100036/AssemblyContigs/NOM012.contigs.m100.gz	10.6084/m9.figshare.3477488
NOM013	27866	1872	52186979	27866	1872	52186979	61171	247	2413	12687	37034	48554	54212	4483	54288	6883	598	561	16	18	50	3440	2046	29	ftp://climb.genomics.cn/pub/10.5524/100001_101000/100036/AssemblyContigs/NOM013.contigs.m100.gz	10.6084/m9.figshare.3477491
NOM014	23423	2377	55698363	23423	2377	55698363	59021	278	3163	13472	42972	52854	55965	4908	55996	3025	619	506	16	23	42	3489	2043	31	ftp://climb.genomics.cn/pub/10.5524/100001_101000/100036/AssemblyContigs/NOM014.contigs.m100.gz	10.6084/m9.figshare.3477494
NOM015	25551	2151	54978795	25551	2151	54978795	58432	278	3504	12103	44657	54186	56158	4896	56222	2210	593	458	15	21	47	3264	1933	27	ftp://climb.genomics.cn/pub/10.5524/100001_101000/100036/AssemblyContigs/NOM015.contigs.m100.gz	10.6084/m9.figshare.3477497
NOM016	41753	1635	68271659	41753	1635	68271659	80621	246	4945	16615	56983	69982	75973	6278	76019	4602	630	559	15	19	51	3497	2099	31	ftp://climb.genomics.cn/pub/10.5524/100001_101000/100036/AssemblyContigs/NOM016.contigs.m100.gz	10.6084/m9.figshare.3477500
NOM017	23899	1794	42889262	23899	1794	42889262	49199	251	2225	12012	32431	43146	45810	4248	45867	3332	589	400	23	30	72	3337	1971	31	ftp://climb.genomics.cn/pub/10.5524/100001_101000/100036/AssemblyContigs/NOM017.contigs.m100.gz	10.6084/m9.figshare.3477503
NOM018	34711	2189	76006746	34711	2189	76006746	83048	267	4031	21247	58189	72046	77530	7373	77623	5425	257	662	11	14	35	2079	1480	24	ftp://climb.genomics.cn/pub/10.5524/100001_101000/100036/AssemblyContigs/NOM018.contigs.m100.gz	10.6084/m9.figshare.3477506
NOM019	31615	1938	61281393	31615	1938	61281393	70157	253	2949	14861	44600	57516	64336	5386	64412	5745	628	723	22	29	80	3560	2116	28	ftp://climb.genomics.cn/pub/10.5524/100001_101000/100036/AssemblyContigs/NOM019.contigs.m100.gz	10.6084/m9.figshare.3477512
NOM020	27274	2153	58744782	27274	2153	58744782	63783	269	3006	18469	47094	58466	60963	6263	61054	2729	673	567	20	33	63	3780	2175	33	ftp://climb.genomics.cn/pub/10.5524/100001_101000/100036/AssemblyContigs/NOM020.contigs.m100.gz	10.6084/m9.figshare.3477515
NOM022	21032	2419	50887730	21032	2419	50887730	54026	272	2825	10577	38155	47549	49837	4083	49879	4147	577	485	13	19	35	3279	1954	27	ftp://climb.genomics.cn/pub/10.5524/100001_101000/100036/AssemblyContigs/NOM022.contigs.m100.gz	10.6084/m9.figshare.3477518
NOM023	14830	3394	50339560	14830	3394	50339560	50979	290	3316	9796	39819	46545	48219	3831	48258	2721	588	327	11	14	26	3322	1995	31	ftp://climb.genomics.cn/pub/10.5524/100001_101000/100036/AssemblyContigs/NOM023.contigs.m100.gz	10.6084/m9.figshare.3477539
NOM025	18344	2954	54190101	18344	2954	54190101	54320	294	3078	13678	39865	49617	51496	4543	51561	2759	649	448	13	18	42	3665	2151	32	ftp://climb.genomics.cn/pub/10.5524/100001_101000/100036/AssemblyContigs/NOM025.contigs.m100.gz	10.6084/m9.figshare.3477521
NOM026	34516	1930	66626926	34516	1930	66626926	83393	224	3420	28059	57708	72450	77508	8105	77596	5797	338	540	7	12	34	2445	1731	24	ftp://climb.genomics.cn/pub/10.5524/100001_101000/100036/AssemblyContigs/NOM026.contigs.m100.gz	10.6084/m9.figshare.3477536
NOM027	17654	2406	42476665	17654	2406	42476665	47108	261	1703	13108	30332	42128	43711	4048	43790	3318	622	450	21	29	60	3550	2099	33	ftp://climb.genomics.cn/pub/10.5524/100001_101000/100036/AssemblyContigs/NOM027.contigs.m100.gz	10.6084/m9.figshare.3477524
NOM028	33680	2118	71361362	33680	2118	71361362	79187	263	4129	21614	57346	72212	75483	7049	75523	3664	323	607	17	22	52	2383	1685	23	ftp://climb.genomics.cn/pub/10.5524/100001_101000/100036/AssemblyContigs/NOM028.contigs.m100.gz	10.6084/m9.figshare.3477527
NOM029	27754	2169	60211625	27754	2169	60211625	66116	265	3694	17987	48253	60233	62899	5760	62957	3159	676	535	10	16	37	3814	2179	34	ftp://climb.genomics.cn/pub/10.5524/100001_101000/100036/AssemblyContigs/NOM029.contigs.m100.gz	10.6084/m9.figshare.3477530
unmapped_K23_L70	399331	927	370511468	399331	927	370511468	550312	194	18140	97448	256551	357500	422830	29902	425033	125279	832	827	2	5	9	4844	2676	46	ftp://public.genomics.org.cn/BGI/gutmeta/Single_Sample_contig/unmapped_K23_L70.scaftig.more500.gz	10.6084/m9.figshare.3482015
MH0001	14301	1376	19687383	14301	1376	19687383	25216	230	1009	5872	15656	20060	22694	2110	22720	2496	458	140	0	3	5	2577	1556	22	ftp://public.genomics.org.cn/BGI/gutmeta/Single_Sample_contig/MH0001.scaftig.more500.gz	10.6084/m9.figshare.3477062
MH0002	65392	1357	88770247	65392	1357	88770247	116179	220	4222	24188	63125	86086	103383	7970	103548	12631	617	714	2	5	15	3432	1979	32	ftp://public.genomics.org.cn/BGI/gutmeta/Single_Sample_contig/MH0002.scaftig.more500.gz	10.6084/m9.figshare.3478268
MH0003	68658	1741	119586580	68658	1741	119586580	141056	248	6791	32246	90057	117141	129908	10867	130088	10968	319	806	3	7	12	2409	1675	28	ftp://public.genomics.org.cn/BGI/gutmeta/Single_Sample_contig/MH0003.scaftig.more500.gz	10.6084/m9.figshare.3477065
MH0004	23793	1341	31918158	23793	1341	31918158	39984	234	1996	7787	24872	31317	35790	2964	35833	4151	540	140	0	3	6	3007	1778	32	ftp://public.genomics.org.cn/BGI/gutmeta/Single_Sample_contig/MH0004.scaftig.more500.gz	10.6084/m9.figshare.3477128
MH0005	14339	1368	19620259	14339	1368	19620259	24335	240	1093	5071	16341	20609	22469	2010	22489	1846	509	83	0	2	7	2837	1707	21	ftp://public.genomics.org.cn/BGI/gutmeta/Single_Sample_contig/MH0005.scaftig.more500.gz	10.6084/m9.figshare.3477068
MH0006	144440	1507	217770263	144440	1507	217770263	269044	238	9265	60586	149187	196563	234174	20518	234580	34464	719	1482	4	11	25	4104	2305	38	ftp://public.genomics.org.cn/BGI/gutmeta/Single_Sample_contig/MH0006.scaftig.more500.gz	10.6084/m9.figshare.3477071
MH0007	28108	1138	32001288	28108	1138	32001288	44466	210	2074	9581	27480	35653	40593	3199	40639	3827	582	105	0	1	1	3221	1919	26	ftp://public.genomics.org.cn/BGI/gutmeta/Single_Sample_contig/MH0007.scaftig.more500.gz	10.6084/m9.figshare.3477074
MH0008	26506	1405	37244011	26506	1405	37244011	47190	231	2401	12923	32834	41364	44189	4056	44230	2960	597	174	0	0	2	3276	1924	30	ftp://public.genomics.org.cn/BGI/gutmeta/Single_Sample_contig/MH0008.scaftig.more500.gz	10.6084/m9.figshare.3477077
MH0009	70014	1613	112962447	70014	1613	112962447	139219	235	4666	29343	73683	94541	117989	9745	118190	21029	304	847	4	7	10	2358	1678	25	ftp://public.genomics.org.cn/BGI/gutmeta/Single_Sample_contig/MH0009.scaftig.more500.gz	10.6084/m9.figshare.3477137
MH0010	25674	1422	36524019	25674	1422	36524019	43831	247	3062	7695	31109	39439	41462	2940	41496	2335	553	183	1	2	5	3164	1892	28	ftp://public.genomics.org.cn/BGI/gutmeta/Single_Sample_contig/MH0010.scaftig.more500.gz	10.6084/m9.figshare.3477080
MH0011	86201	1557	134250103	86201	1557	134250103	165667	236	6602	34786	95864	123441	146554	11972	146818	18849	720	1007	2	6	19	4035	2335	36	ftp://public.genomics.org.cn/BGI/gutmeta/Single_Sample_contig/MH0011.scaftig.more500.gz	10.6084/m9.figshare.3477083
MH0012	140991	1685	237582883	140991	1685	237582883	288011	242	9378	64090	152480	194776	239189	20706	240027	47984	775	1825	5	13	20	4407	2446	43	ftp://public.genomics.org.cn/BGI/gutmeta/Single_Sample_contig/MH0012.scaftig.more500.gz	10.6084/m9.figshare.3477086
MH0013	20495	1571	32200212	20495	1571	32200212	40217	233	1372	7888	22404	28442	34317	2574	34370	5847	537	195	0	0	6	2981	1804	24	ftp://public.genomics.org.cn/BGI/gutmeta/Single_Sample_contig/MH0013.scaftig.more500.gz	10.6084/m9.figshare.3477089
MH0014	66724	1806	120541041	66724	1806	120541041	141128	250	6158	31746	84601	108973	126239	10280	126375	14753	337	786	2	6	14	2429	1682	23	ftp://public.genomics.org.cn/BGI/gutmeta/Single_Sample_contig/MH0014.scaftig.more500.gz	10.6084/m9.figshare.3477092
MH0015	25933	1328	34462054	25933	1328	34462054	44058	230	2180	9351	27385	36990	40793	3382	40842	3216	556	143	0	0	5	3119	1861	28	ftp://public.genomics.org.cn/BGI/gutmeta/Single_Sample_contig/MH0015.scaftig.more500.gz	10.6084/m9.figshare.3477095
MH0016	64124	1778	114025113	64124	1778	114025113	133127	251	6330	28348	85543	108997	122697	9956	122842	10285	601	735	4	6	15	3464	2041	36	ftp://public.genomics.org.cn/BGI/gutmeta/Single_Sample_contig/MH0016.scaftig.more500.gz	10.6084/m9.figshare.3477098
MH0017	24948	1365	34063002	24948	1365	34063002	42852	234	2199	8297	25904	33910	39386	3018	39413	3439	568	146	1	1	2	3080	1817	26	ftp://public.genomics.org.cn/BGI/gutmeta/Single_Sample_contig/MH0017.scaftig.more500.gz	10.6084/m9.figshare.3477101
MH0018	13247	1338	17732309	13247	1338	17732309	21814	238	1121	3815	14163	18111	19317	1462	19345	2469	499	92	0	1	2	2869	1700	25	ftp://public.genomics.org.cn/BGI/gutmeta/Single_Sample_contig/MH0018.scaftig.more500.gz	10.6084/m9.figshare.3477107
MH0019	28786	1457	41947275	28786	1457	41947275	51599	240	2560	11236	33667	43089	47666	4003	47710	3889	614	188	0	1	3	3413	2014	32	ftp://public.genomics.org.cn/BGI/gutmeta/Single_Sample_contig/MH0019.scaftig.more500.gz	10.6084/m9.figshare.3477110
MH0020	44930	2198	98776938	44930	2198	98776938	108409	265	5219	23364	72448	95711	101982	8506	102130	6279	285	856	4	6	11	2262	1622	24	ftp://public.genomics.org.cn/BGI/gutmeta/Single_Sample_contig/MH0020.scaftig.more500.gz	10.6084/m9.figshare.3477113
MH0021	54101	1306	70668724	54101	1306	70668724	92079	223	4644	17856	56962	71549	84503	6315	84598	7481	625	343	1	6	9	3575	2076	34	ftp://public.genomics.org.cn/BGI/gutmeta/Single_Sample_contig/MH0021.scaftig.more500.gz	10.6084/m9.figshare.3477116
MH0022	21872	1371	30003356	21872	1371	30003356	37792	233	1256	8188	20915	26295	34049	2867	34098	3694	590	125	0	3	11	3252	1917	29	ftp://public.genomics.org.cn/BGI/gutmeta/Single_Sample_contig/MH0022.scaftig.more500.gz	10.6084/m9.figshare.3477119
MH0023	16214	1576	25565888	16214	1576	25565888	30739	245	1010	6778	18209	23943	26800	2294	26838	3901	522	142	0	2	3	2925	1744	23	ftp://public.genomics.org.cn/BGI/gutmeta/Single_Sample_contig/MH0023.scaftig.more500.gz	10.6084/m9.figshare.3477122
MH0024	43145	1261	54445483	43145	1261	54445483	72093	219	3050	14576	39937	54760	64082	4967	64181	7912	620	375	1	4	4	3473	2031	31	ftp://public.genomics.org.cn/BGI/gutmeta/Single_Sample_contig/MH0024.scaftig.more500.gz	10.6084/m9.figshare.3477125
MH0025	76287	1461	111479553	76287	1461	111479553	141065	230	5987	32854	88371	112763	127468	10678	127676	13389	359	746	6	10	23	2551	1744	27	ftp://public.genomics.org.cn/BGI/gutmeta/Single_Sample_contig/MH0025.scaftig.more500.gz	10.6084/m9.figshare.3477131
MH0026	33408	2076	69378980	33408	2076	69378980	78392	259	3244	16763	47812	61394	70754	5878	70846	7546	619	523	4	5	7	3509	2031	30	ftp://public.genomics.org.cn/BGI/gutmeta/Single_Sample_contig/MH0026.scaftig.more500.gz	10.6084/m9.figshare.3477134
MH0027	20369	968	19723943	20369	968	19723943	28154	206	1579	5335	17795	23605	25927	1885	25944	2210	543	82	1	1	1	3002	1806	26	ftp://public.genomics.org.cn/BGI/gutmeta/Single_Sample_contig/MH0027.scaftig.more500.gz	10.6084/m9.figshare.3477194
MH0028	61004	1713	104539523	61004	1713	104539523	124566	247	4980	29313	75506	95064	113640	9635	113744	10822	344	779	1	4	15	2452	1721	26	ftp://public.genomics.org.cn/BGI/gutmeta/Single_Sample_contig/MH0028.scaftig.more500.gz	10.6084/m9.figshare.3477140
MH0030	39267	1696	66600793	39267	1696	66600793	79950	242	2319	16645	40772	53731	69667	5463	69759	10191	617	586	3	14	19	3486	2008	30	ftp://public.genomics.org.cn/BGI/gutmeta/Single_Sample_contig/MH0030.scaftig.more500.gz	10.6084/m9.figshare.3478271
MH0031	53292	1423	75837051	53292	1423	75837051	96340	229	3229	20187	50351	65708	83221	6899	83377	12963	616	527	2	7	16	3456	2006	36	ftp://public.genomics.org.cn/BGI/gutmeta/Single_Sample_contig/MH0031.scaftig.more500.gz	10.6084/m9.figshare.3477146
MH0032	37287	1460	54457847	37287	1460	54457847	69154	226	2778	15215	42544	54169	62333	5207	62417	6737	622	453	4	4	10	3487	2000	32	ftp://public.genomics.org.cn/BGI/gutmeta/Single_Sample_contig/MH0032.scaftig.more500.gz	10.6084/m9.figshare.3477149
MH0033	61782	1651	102037948	61782	1651	102037948	123802	240	4998	25086	71705	92193	109745	8476	109901	13901	654	755	1	3	14	3670	2135	37	ftp://public.genomics.org.cn/BGI/gutmeta/Single_Sample_contig/MH0033.scaftig.more500.gz	10.6084/m9.figshare.3477152
MH0034	24508	1535	37632433	24508	1535	37632433	46739	231	1900	10135	28924	36223	42031	3533	42073	4666	570	317	1	1	13	3172	1875	32	ftp://public.genomics.org.cn/BGI/gutmeta/Single_Sample_contig/MH0034.scaftig.more500.gz	10.6084/m9.figshare.3477197
MH0035	68287	1507	102940721	68287	1507	102940721	127769	236	5659	26882	76072	94612	115044	8985	115177	12592	294	785	2	8	15	2287	1591	28	ftp://public.genomics.org.cn/BGI/gutmeta/Single_Sample_contig/MH0035.scaftig.more500.gz	10.6084/m9.figshare.3477155
MH0036	58690	1607	94353611	58690	1607	94353611	113979	242	5261	23475	68802	88730	102809	8086	102916	11063	664	595	3	4	4	3692	2138	33	ftp://public.genomics.org.cn/BGI/gutmeta/Single_Sample_contig/MH0036.scaftig.more500.gz	10.6084/m9.figshare.3477173
MH0037	48356	1663	80443166	48356	1663	80443166	96997	239	4082	19254	57310	75390	84281	6735	84479	12518	651	655	8	12	24	3686	2130	33	ftp://public.genomics.org.cn/BGI/gutmeta/Single_Sample_contig/MH0037.scaftig.more500.gz	10.6084/m9.figshare.3477158
MH0038	50381	1793	90349647	50381	1793	90349647	106084	250	4740	21641	63927	79230	95569	7541	95672	10412	637	645	8	11	26	3571	2064	38	ftp://public.genomics.org.cn/BGI/gutmeta/Single_Sample_contig/MH0038.scaftig.more500.gz	10.6084/m9.figshare.3477161
MH0039	66509	1566	104167458	66509	1566	104167458	127645	237	6703	25323	80158	101963	116135	9008	116261	11384	287	755	0	1	12	2283	1621	25	ftp://public.genomics.org.cn/BGI/gutmeta/Single_Sample_contig/MH0039.scaftig.more500.gz	10.6084/m9.figshare.3477164
MH0040	73068	1575	115147753	73068	1575	115147753	139727	241	5669	29798	80455	104884	125419	9951	125607	14120	306	753	3	8	16	2331	1646	24	ftp://public.genomics.org.cn/BGI/gutmeta/Single_Sample_contig/MH0040.scaftig.more500.gz	10.6084/m9.figshare.3477167
MH0041	55146	1665	91826917	55146	1665	91826917	109763	244	5292	22896	69974	92363	100050	8053	100185	9578	287	668	2	4	10	2218	1577	26	ftp://public.genomics.org.cn/BGI/gutmeta/Single_Sample_contig/MH0041.scaftig.more500.gz	10.6084/m9.figshare.3477170
MH0042	60378	1501	90646544	60378	1501	90646544	114492	229	4330	23274	62353	84161	101801	7887	102021	12471	670	691	2	8	21	3826	2219	38	ftp://public.genomics.org.cn/BGI/gutmeta/Single_Sample_contig/MH0042.scaftig.more500.gz	10.6084/m9.figshare.3477176
MH0043	74846	1484	111108577	74846	1484	111108577	139124	229	5377	25790	72302	97421	116875	8676	117542	21582	301	828	1	6	19	2322	1615	28	ftp://public.genomics.org.cn/BGI/gutmeta/Single_Sample_contig/MH0043.scaftig.more500.gz	10.6084/m9.figshare.3477179
MH0044	49190	1960	96429675	49190	1960	96429675	110190	256	4985	22750	66005	87578	99434	7922	99543	10647	281	819	1	2	15	2145	1529	25	ftp://public.genomics.org.cn/BGI/gutmeta/Single_Sample_contig/MH0044.scaftig.more500.gz	10.6084/m9.figshare.3478274
MH0045	65434	1443	94432587	65434	1443	94432587	118381	233	5864	26030	75990	97964	109378	8853	109524	8857	281	565	4	9	10	2195	1570	23	ftp://public.genomics.org.cn/BGI/gutmeta/Single_Sample_contig/MH0045.scaftig.more500.gz	10.6084/m9.figshare.3477236
MH0046	50836	1609	81809017	50836	1609	81809017	97502	244	5196	18906	65731	82012	89330	7403	89403	8099	618	491	0	0	11	3464	2023	31	ftp://public.genomics.org.cn/BGI/gutmeta/Single_Sample_contig/MH0046.scaftig.more500.gz	10.6084/m9.figshare.3477185
MH0047	36612	1205	44151663	36612	1205	44151663	59039	218	2693	12078	35805	45694	51464	4446	51558	7481	588	351	1	3	11	3343	1937	33	ftp://public.genomics.org.cn/BGI/gutmeta/Single_Sample_contig/MH0047.scaftig.more500.gz	10.6084/m9.figshare.3477188
MH0048	48416	1242	60162292	48416	1242	60162292	80141	217	3661	16169	46446	61848	71831	5602	71935	8206	629	341	0	3	19	3490	2042	33	ftp://public.genomics.org.cn/BGI/gutmeta/Single_Sample_contig/MH0048.scaftig.more500.gz	10.6084/m9.figshare.3477191
MH0049	29468	1620	47749894	29468	1620	47749894	57309	244	2907	11429	37895	48231	52759	4188	52809	4500	589	291	0	0	5	3403	1997	32	ftp://public.genomics.org.cn/BGI/gutmeta/Single_Sample_contig/MH0049.scaftig.more500.gz	10.6084/m9.figshare.3477200
MH0050	71587	1523	109039423	71587	1523	109039423	135110	234	5371	28106	78729	101126	120321	9872	120468	14642	295	782	1	5	14	2289	1631	27	ftp://public.genomics.org.cn/BGI/gutmeta/Single_Sample_contig/MH0050.scaftig.more500.gz	10.6084/m9.figshare.3477203
MH0051	48208	1358	65488715	48208	1358	65488715	82702	230	4134	16198	50611	65929	74223	5917	74336	8366	625	332	4	9	16	3500	2039	34	ftp://public.genomics.org.cn/BGI/gutmeta/Single_Sample_contig/MH0051.scaftig.more500.gz	10.6084/m9.figshare.3477206
MH0052	53204	1333	70933740	53204	1333	70933740	91005	227	3567	19150	52629	67925	78983	6813	79079	11926	640	442	2	5	8	3588	2072	36	ftp://public.genomics.org.cn/BGI/gutmeta/Single_Sample_contig/MH0052.scaftig.more500.gz	10.6084/m9.figshare.3477209
MH0053	52816	1642	86757545	52816	1642	86757545	105449	241	3032	24029	55879	73010	91553	7735	91656	13793	652	654	0	4	16	3705	2135	34	ftp://public.genomics.org.cn/BGI/gutmeta/Single_Sample_contig/MH0053.scaftig.more500.gz	10.6084/m9.figshare.3477212
MH0054	59223	1729	102444731	59223	1729	102444731	120664	248	4442	27091	66656	90342	106181	8796	106389	14275	319	737	1	6	20	2300	1614	28	ftp://public.genomics.org.cn/BGI/gutmeta/Single_Sample_contig/MH0054.scaftig.more500.gz	10.6084/m9.figshare.3475886
MH0055	61507	1693	104181247	61507	1693	104181247	124508	243	5469	26609	76467	98555	112760	9795	112956	11552	649	816	0	1	12	3709	2142	35	ftp://public.genomics.org.cn/BGI/gutmeta/Single_Sample_contig/MH0055.scaftig.more500.gz	10.6084/m9.figshare.3477215
MH0056	71029	1350	95951881	71029	1350	95951881	124651	223	5739	25020	74199	97555	111496	8867	111648	13003	292	644	1	4	12	2299	1644	23	ftp://public.genomics.org.cn/BGI/gutmeta/Single_Sample_contig/MH0056.scaftig.more500.gz	10.6084/m9.figshare.3477263
MH0057	40554	1779	72171333	40554	1779	72171333	84581	248	4133	17896	56340	73323	78985	6626	79072	5509	634	568	1	2	13	3552	2082	35	ftp://public.genomics.org.cn/BGI/gutmeta/Single_Sample_contig/MH0057.scaftig.more500.gz	10.6084/m9.figshare.3477218
MH0058	75310	1543	116260369	75310	1543	116260369	142357	237	6830	29116	86862	113190	129658	10073	129855	12502	298	901	1	4	20	2346	1648	25	ftp://public.genomics.org.cn/BGI/gutmeta/Single_Sample_contig/MH0058.scaftig.more500.gz	10.6084/m9.figshare.3475925
MH0059	77573	1601	124221097	77573	1601	124221097	151365	240	6906	30988	90132	116715	136348	10986	136521	14844	302	877	3	8	14	2329	1639	25	ftp://public.genomics.org.cn/BGI/gutmeta/Single_Sample_contig/MH0059.scaftig.more500.gz	10.6084/m9.figshare.3477224
MH0060	63059	1472	92859485	63059	1472	92859485	116455	233	4361	25058	65385	83399	102888	8371	103012	13443	296	673	3	5	17	2265	1600	28	ftp://public.genomics.org.cn/BGI/gutmeta/Single_Sample_contig/MH0060.scaftig.more500.gz	10.6084/m9.figshare.3477227
MH0061	37149	1969	73167833	37149	1969	73167833	84035	252	3779	17050	51402	67201	75831	5652	75936	8099	657	526	4	7	10	3616	2118	33	ftp://public.genomics.org.cn/BGI/gutmeta/Single_Sample_contig/MH0061.scaftig.more500.gz	10.6084/m9.figshare.3477230
MH0062	59196	1530	90617808	59196	1530	90617808	111386	237	4941	25508	67762	93486	102070	8776	102230	9156	294	582	1	5	11	2257	1600	24	ftp://public.genomics.org.cn/BGI/gutmeta/Single_Sample_contig/MH0062.scaftig.more500.gz	10.6084/m9.figshare.3477233
MH0063	56634	1491	84496902	56634	1491	84496902	106323	229	3629	21776	57888	74228	91638	7368	91756	14567	667	689	5	8	24	2216	1567	26	ftp://public.genomics.org.cn/BGI/gutmeta/Single_Sample_contig/MH0063.scaftig.more500.gz	10.6084/m9.figshare.3477239
MH0064	54725	1563	85575419	54725	1563	85575419	105381	236	4590	22024	61337	80185	94683	7400	94825	10556	643	578	5	5	16	3663	2153	35	ftp://public.genomics.org.cn/BGI/gutmeta/Single_Sample_contig/MH0064.scaftig.more500.gz	10.6084/m9.figshare.3477242
MH0065	69122	1507	104218380	69122	1507	104218380	131522	231	4246	28858	67243	88206	113954	9119	114126	17396	682	756	2	4	13	2263	1609	25	ftp://public.genomics.org.cn/BGI/gutmeta/Single_Sample_contig/MH0065.scaftig.more500.gz	10.6084/m9.figshare.3475916
MH0066	56860	1634	92912629	56860	1634	92912629	112525	241	4681	22467	63682	83353	99473	7729	99621	12904	659	809	5	8	24	3752	2169	37	ftp://public.genomics.org.cn/BGI/gutmeta/Single_Sample_contig/MH0066.scaftig.more500.gz	10.6084/m9.figshare.3477248
MH0067	41271	2314	95512958	41271	2314	95512958	104308	269	4989	20808	65884	86274	97587	7657	97687	6621	646	721	1	1	12	3675	2137	35	ftp://public.genomics.org.cn/BGI/gutmeta/Single_Sample_contig/MH0067.scaftig.more500.gz	10.6084/m9.figshare.3477251
MH0068	45417	1832	83228483	45417	1832	83228483	96787	251	3919	21857	61054	81183	89315	7353	89450	7337	639	620	5	10	26	2209	1553	24	ftp://public.genomics.org.cn/BGI/gutmeta/Single_Sample_contig/MH0068.scaftig.more500.gz	10.6084/m9.figshare.3477254
MH0069	80769	1454	117497633	80769	1454	117497633	149702	228	5709	32303	83744	112589	132870	10899	133118	16584	689	912	3	6	9	2317	1642	27	ftp://public.genomics.org.cn/BGI/gutmeta/Single_Sample_contig/MH0069.scaftig.more500.gz	10.6084/m9.figshare.3477257
MH0070	72871	1550	112981644	72871	1550	112981644	140448	234	6072	28331	80504	103302	125233	9712	125426	15022	644	882	1	5	13	2227	1580	25	ftp://public.genomics.org.cn/BGI/gutmeta/Single_Sample_contig/MH0070.scaftig.more500.gz	10.6084/m9.figshare.3477266
MH0071	53046	1741	92396620	53046	1741	92396620	110236	243	4522	23341	66286	87457	99452	8099	99612	10624	657	651	5	7	24	2217	1586	24	ftp://public.genomics.org.cn/BGI/gutmeta/Single_Sample_contig/MH0071.scaftig.more500.gz	10.6084/m9.figshare.3477269
MH0072	52323	1417	74172527	52323	1417	74172527	93895	228	4964	18697	58569	79069	85551	6156	85705	8190	657	481	1	1	9	2174	1562	23	ftp://public.genomics.org.cn/BGI/gutmeta/Single_Sample_contig/MH0072.scaftig.more500.gz	10.6084/m9.figshare.3478277
MH0073	56858	1531	87058417	56858	1531	87058417	106492	238	5805	23256	70330	93445	98738	7963	98883	7609	650	570	1	7	17	2170	1542	24	ftp://public.genomics.org.cn/BGI/gutmeta/Single_Sample_contig/MH0073.scaftig.more500.gz	10.6084/m9.figshare.3477272
MH0074	44523	2152	95825203	44523	2152	95825203	106990	263	4052	24589	66194	88550	98553	8261	98682	8308	677	708	3	6	12	2278	1602	24	ftp://public.genomics.org.cn/BGI/gutmeta/Single_Sample_contig/MH0074.scaftig.more500.gz	10.6084/m9.figshare.3475946
MH0075	68045	1524	103761234	68045	1524	103761234	128472	236	4915	27685	73396	96458	114308	9470	114440	14032	685	730	2	5	14	3817	2195	38	ftp://public.genomics.org.cn/BGI/gutmeta/Single_Sample_contig/MH0075.scaftig.more500.gz	10.6084/m9.figshare.3475949
MH0076	57502	1401	80564785	57502	1401	80564785	102301	230	4498	21555	60901	76224	92649	7568	92748	9553	656	497	1	4	9	3702	2176	37	ftp://public.genomics.org.cn/BGI/gutmeta/Single_Sample_contig/MH0076.scaftig.more500.gz	10.6084/m9.figshare.3477275
MH0077	78357	1381	108269424	78357	1381	108269424	141091	223	5386	28258	78153	102543	123888	9422	124068	17023	304	722	0	3	13	2297	1616	26	ftp://public.genomics.org.cn/BGI/gutmeta/Single_Sample_contig/MH0077.scaftig.more500.gz	10.6084/m9.figshare.3477278
MH0078	22164	1354	30010479	22164	1354	30010479	39237	220	1407	8930	22804	30330	35056	2952	35089	4148	551	180	0	5	13	3181	1891	30	ftp://public.genomics.org.cn/BGI/gutmeta/Single_Sample_contig/MH0078.scaftig.more500.gz	10.6084/m9.figshare.3478280
MH0079	48717	1324	64503191	48717	1324	64503191	85532	217	2340	21816	44795	56165	72497	6416	72597	12935	713	345	0	3	6	3953	2250	34	ftp://public.genomics.org.cn/BGI/gutmeta/Single_Sample_contig/MH0079.scaftig.more500.gz	10.6084/m9.figshare.3478283
MH0080	76021	1532	116511494	76021	1532	116511494	143725	237	6722	29944	86569	111947	130055	10455	130232	13493	295	615	1	3	7	2343	1658	24	ftp://public.genomics.org.cn/BGI/gutmeta/Single_Sample_contig/MH0080.scaftig.more500.gz	10.6084/m9.figshare.3478286
MH0081	73686	1478	108936194	73686	1478	108936194	137589	230	5186	28907	74639	99700	120467	9216	120645	16944	293	697	1	4	10	2284	1607	26	ftp://public.genomics.org.cn/BGI/gutmeta/Single_Sample_contig/MH0081.scaftig.more500.gz	10.6084/m9.figshare.3478289
MH0082	73890	1566	115724476	73890	1566	115724476	143626	235	5893	30971	80786	103804	125236	10486	125454	18172	281	885	3	8	17	2227	1592	25	ftp://public.genomics.org.cn/BGI/gutmeta/Single_Sample_contig/MH0082.scaftig.more500.gz	10.6084/m9.figshare.3478292
MH0083	66302	1626	107837207	66302	1626	107837207	131243	240	5630	27976	77376	103254	118832	9431	119013	12230	285	783	1	3	12	2307	1645	25	ftp://public.genomics.org.cn/BGI/gutmeta/Single_Sample_contig/MH0083.scaftig.more500.gz	10.6084/m9.figshare.3478295
MH0084	32542	1541	50161144	32542	1541	50161144	61871	235	3224	12814	42479	53770	57796	4829	57852	4019	603	376	0	1	6	3444	2000	33	ftp://public.genomics.org.cn/BGI/gutmeta/Single_Sample_contig/MH0084.scaftig.more500.gz	10.6084/m9.figshare.3478298
MH0085	47522	1815	86288768	47522	1815	86288768	98698	256	5535	19194	65993	84318	91521	6940	91625	7073	277	580	4	7	10	2115	1516	23	ftp://public.genomics.org.cn/BGI/gutmeta/Single_Sample_contig/MH0085.scaftig.more500.gz	10.6084/m9.figshare.3478301
MH0086	88752	1672	148472566	88752	1672	148472566	178535	243	7223	44399	108395	143239	162387	14237	162583	15952	720	1030	5	9	13	4078	2294	36	ftp://public.genomics.org.cn/BGI/gutmeta/Single_Sample_contig/MH0086.scaftig.more500.gz	10.6084/m9.figshare.3478304
O2_UC_1	51221	1350	69195195	51221	1350	69195195	90361	223	3013	19381	51228	68441	79437	6562	79575	10786	666	406	2	7	16	3711	2163	34	ftp://public.genomics.org.cn/BGI/gutmeta/Single_Sample_contig/O2.UC-1.scaftig.more500.gz	10.6084/m9.figshare.3477542
O2_UC_11	36782	1369	50371473	36782	1369	50371473	65690	217	2375	15614	39656	54412	59684	5059	59764	5926	641	357	0	2	6	3566	2080	32	ftp://public.genomics.org.cn/BGI/gutmeta/Single_Sample_contig/O2.UC-11.scaftig.more500.gz	10.6084/m9.figshare.3477566
O2_UC_12	47451	1586	75280495	47451	1586	75280495	93058	234	3500	20677	55070	72587	81687	7065	81809	11249	700	505	2	4	16	3866	2243	36	ftp://public.genomics.org.cn/BGI/gutmeta/Single_Sample_contig/O2.UC-12.scaftig.more500.gz	10.6084/m9.figshare.3477548
O2_UC_13	54055	1758	95045538	54055	1758	95045538	113379	243	4723	24822	66261	85413	100846	8507	101027	12352	669	611	3	8	18	3757	2214	35	ftp://public.genomics.org.cn/BGI/gutmeta/Single_Sample_contig/O2.UC-13.scaftig.more500.gz	10.6084/m9.figshare.3477554
O2_UC_14	26263	1515	39802514	26263	1515	39802514	50538	226	2163	10596	31594	39556	46363	3747	46398	4140	600	331	3	4	14	3373	1951	33	ftp://public.genomics.org.cn/BGI/gutmeta/Single_Sample_contig/O2.UC-14.scaftig.more500.gz	10.6084/m9.figshare.3477551
O2_UC_16	25434	1312	33392773	25434	1312	33392773	42821	226	1514	9250	24614	31668	37936	3114	37979	4842	571	190	1	1	3	3189	1902	25	ftp://public.genomics.org.cn/BGI/gutmeta/Single_Sample_contig/O2.UC-16.scaftig.more500.gz	10.6084/m9.figshare.3477560
O2_UC_17	31446	1289	40551330	31446	1289	40551330	53550	219	2904	10781	36001	47171	50337	4037	50371	3179	584	246	1	2	3	3345	1969	31	ftp://public.genomics.org.cn/BGI/gutmeta/Single_Sample_contig/O2.UC-17.scaftig.more500.gz	10.6084/m9.figshare.3477569
O2_UC_18	36747	2014	74009681	36747	2014	74009681	85683	252	3388	22698	53981	76743	80181	6460	80244	5439	697	450	0	2	6	4022	2260	37	ftp://public.genomics.org.cn/BGI/gutmeta/Single_Sample_contig/O2.UC-18.scaftig.more500.gz	10.6084/m9.figshare.3477572
O2_UC_19	59079	1571	92862685	59079	1571	92862685	112442	240	5066	21790	68605	88532	101065	8034	101213	11229	674	666	1	8	19	3732	2152	36	ftp://public.genomics.org.cn/BGI/gutmeta/Single_Sample_contig/O2.UC-19.scaftig.more500.gz	10.6084/m9.figshare.3477575
O2_UC_20	57728	1435	82852967	57728	1435	82852967	103907	232	4231	24036	63781	83083	94713	8001	94811	9096	303	527	0	1	8	2279	1596	23	ftp://public.genomics.org.cn/BGI/gutmeta/Single_Sample_contig/O2.UC-20.scaftig.more500.gz	10.6084/m9.figshare.3477590
O2_UC_21	37854	1256	47549522	37854	1256	47549522	62620	221	3029	14390	39018	51514	56930	4874	57005	5615	635	233	0	1	3	3525	2086	32	ftp://public.genomics.org.cn/BGI/gutmeta/Single_Sample_contig/O2.UC-21.scaftig.more500.gz	10.6084/m9.figshare.3478319
O2_UC_22	66174	1514	100235776	66174	1514	100235776	121924	239	6397	25316	79058	104538	112325	8931	112481	9443	289	704	3	5	14	2204	1566	24	ftp://public.genomics.org.cn/BGI/gutmeta/Single_Sample_contig/O2.UC-22.scaftig.more500.gz	10.6084/m9.figshare.3478310
O2_UC_23	46329	1439	66703027	46329	1439	66703027	83468	233	3562	22840	54713	69727	76423	7372	76651	6817	333	485	1	7	19	2362	1641	23	ftp://public.genomics.org.cn/BGI/gutmeta/Single_Sample_contig/O2.UC-23.scaftig.more500.gz	10.6084/m9.figshare.3478313
O2_UC_24	48257	1580	76254573	48257	1580	76254573	92983	240	3334	20157	53862	68472	81268	7165	81413	11570	638	646	4	6	21	3559	2056	35	ftp://public.genomics.org.cn/BGI/gutmeta/Single_Sample_contig/O2.UC-24.scaftig.more500.gz	10.6084/m9.figshare.3478316
O2_UC_4	52210	1588	82940346	52210	1588	82940346	103217	233	4411	21876	58271	77316	92779	7316	92877	10340	644	594	2	4	4	3646	2146	38	ftp://public.genomics.org.cn/BGI/gutmeta/Single_Sample_contig/O2.UC-4.scaftig.more500.gz	10.6084/m9.figshare.3478322
SRS011061	84402	1322	111633173	84385	1229	103736263	142327	201	5948	25720	74303	96837	112546	9655	112772	29555	650	844	39	47	142	3696	2141	29	ftp://public-ftp.hmpdacc.org/HMASM/IDBA/SRS011061.fna.bz2	10.6084/m9.figshare.3478325
SRS011084	125177	1790	224071229	125080	1578	197435794	238005	238	9103	53892	140292	182571	203165	18687	203581	34424	707	2408	65	86	242	3998	2304	35	ftp://public-ftp.hmpdacc.org/HMASM/IDBA/SRS011084.fna.bz2	10.6084/m9.figshare.3478331
SRS011134	202358	1347	272639386	202250	1187	240243254	320248	214	11910	67441	172420	223939	262923	22878	264057	56191	733	3063	114	143	399	4210	2422	42	ftp://public-ftp.hmpdacc.org/HMASM/IDBA/SRS011134.fna.bz2	10.6084/m9.figshare.3478328
SRS011239	123023	1433	176294678	122977	1300	159982449	204211	228	7837	46541	122832	159274	179762	15728	180074	24137	699	2087	90	108	307	4076	2316	38	ftp://public-ftp.hmpdacc.org/HMASM/IDBA/SRS011239.fna.bz2	10.6084/m9.figshare.3478340
SRS011271	150859	1464	220860786	150781	1296	195464585	250904	222	10404	53294	145733	190656	216643	18424	218397	32507	725	2424	91	119	295	4112	2345	37	ftp://public-ftp.hmpdacc.org/HMASM/IDBA/SRS011271.fna.bz2	10.6084/m9.figshare.3478337
SRS011302	112035	1510	169192766	111983	1311	146910138	190576	220	7205	41757	111093	147009	164804	13791	165151	25425	286	1999	67	82	201	2339	1657	26	ftp://public-ftp.hmpdacc.org/HMASM/IDBA/SRS011302.fna.bz2	10.6084/m9.figshare.3478334
SRS011405	78216	1531	119762039	78189	1377	107703905	133735	231	5853	26978	82309	106344	117886	9649	118084	15651	285	1242	43	55	160	2251	1601	24	ftp://public-ftp.hmpdacc.org/HMASM/IDBA/SRS011405.fna.bz2	10.6084/m9.figshare.3478343
SRS011452	32051	1704	54616254	31982	1459	46673906	55188	248	3706	10252	41011	49836	52138	4111	52194	2994	576	513	20	29	58	3255	1911	26	ftp://public-ftp.hmpdacc.org/HMASM/IDBA/SRS011452.fna.bz2	10.6084/m9.figshare.3478349
SRS011529	151192	1260	190511827	151114	1124	169972828	229294	210	8579	51771	134616	172230	198710	17694	199272	30022	707	2046	88	119	343	4051	2292	39	ftp://public-ftp.hmpdacc.org/HMASM/IDBA/SRS011529.fna.bz2	10.6084/m9.figshare.3478346
SRS011586	114668	1578	181005562	114612	1360	155960179	196445	227	8020	45015	117241	157325	173281	14960	173572	22873	707	1789	67	97	239	4040	2331	38	ftp://public-ftp.hmpdacc.org/HMASM/IDBA/SRS011586.fna.bz2	10.6084/m9.figshare.3478352
SRS012273	179591	1460	262261718	179493	1326	238061290	308685	221	10827	81158	178395	237788	271270	25392	271792	36893	785	2919	116	145	376	4462	2496	41	ftp://public-ftp.hmpdacc.org/HMASM/IDBA/SRS012273.fna.bz2	10.6084/m9.figshare.3478355
SRS012902	14995	2607	39101484	14993	2385	35769986	38222	276	1602	12881	27313	35335	36538	3748	36598	1624	633	465	25	28	68	3570	2032	34	ftp://public-ftp.hmpdacc.org/HMASM/IDBA/SRS012902.fna.bz2	10.6084/m9.figshare.3478358
SRS013158	32928	2055	67683873	32925	1922	63291220	70414	262	3013	16435	46565	61278	65548	5669	65671	4743	648	768	31	38	97	3631	2099	37	ftp://public-ftp.hmpdacc.org/HMASM/IDBA/SRS013158.fna.bz2	10.6084/m9.figshare.3478361
SRS013476	161380	1313	212050711	161257	1235	199262331	258505	223	9894	59338	147615	191526	225792	19441	226142	32363	734	2161	66	97	260	4150	2366	42	ftp://public-ftp.hmpdacc.org/HMASM/IDBA/SRS013476.fna.bz2	10.6084/m9.figshare.3478370
SRS013521	58063	1961	113907821	58023	1665	96662397	111757	248	5123	22802	72858	93110	101983	8737	102140	9617	626	1296	48	56	143	3571	2069	33	ftp://public-ftp.hmpdacc.org/HMASM/IDBA/SRS013521.fna.bz2	10.6084/m9.figshare.3478373
SRS013687	126513	1518	192105800	126435	1321	167139303	3628	242	116	838	2077	2601	2899	312	2930	698	310	1967	86	112	262	1913	1239	18	ftp://public-ftp.hmpdacc.org/HMASM/IDBA/SRS013687.fna.bz2	10.6084/m9.figshare.3478382
SRS013800	86106	1778	153170927	86040	1523	131117966	152357	250	8138	27766	99867	125298	140315	11188	140493	11864	655	1347	72	85	189	3653	2094	35	ftp://public-ftp.hmpdacc.org/HMASM/IDBA/SRS013800.fna.bz2	10.6084/m9.figshare.3478376
SRS013951	151765	1432	217443626	151647	1224	185645544	246165	214	10170	55636	145819	192994	216495	18560	216819	29346	714	2343	75	93	291	4057	2336	35	ftp://public-ftp.hmpdacc.org/HMASM/IDBA/SRS013951.fna.bz2	10.6084/m9.figshare.3478385
SRS014235	167456	1493	250161848	167314	1210	202558204	269476	214	8982	64371	153156	203799	228167	21037	228667	40809	744	2543	110	144	355	4236	2423	40	ftp://public-ftp.hmpdacc.org/HMASM/IDBA/SRS014235.fna.bz2	10.6084/m9.figshare.3478379
SRS014287	86349	1547	133660974	86314	1363	117703979	148924	227	5919	35341	92439	124666	134102	12210	134307	14617	690	1442	54	72	187	3855	2219	34	ftp://public-ftp.hmpdacc.org/HMASM/IDBA/SRS014287.fna.bz2	10.6084/m9.figshare.3478388
SRS014313	44546	1647	73380820	44539	1352	60227069	77403	224	3204	18611	47615	65174	70806	5976	70923	6480	634	738	27	34	93	3598	2127	32	ftp://public-ftp.hmpdacc.org/HMASM/IDBA/SRS014313.fna.bz2	10.6084/m9.figshare.3478391
SRS014459	144798	1320	191215504	143889	1271	182982122	238132	221	9879	54039	144452	194040	215373	18465	215731	22401	717	1286	29	37	98	4067	2313	38	ftp://public-ftp.hmpdacc.org/HMASM/PGAs/stool/SRS014459.scaffolds.fa.bz2	10.6084/m9.figshare.3478397
SRS014613	76628	2025	155209436	76567	1780	136339485	158049	248	5758	35833	94302	126118	140046	11971	140335	17714	293	1848	55	69	184	2305	1635	26	ftp://public-ftp.hmpdacc.org/HMASM/IDBA/SRS014613.fna.bz2	10.6084/m9.figshare.3478400
SRS014683	78736	1574	123993351	78688	1318	103742876	131018	225	5703	31583	84704	112454	119205	10745	119393	11625	703	1414	55	69	188	4002	2275	38	ftp://public-ftp.hmpdacc.org/HMASM/IDBA/SRS014683.fna.bz2	10.6084/m9.figshare.3478394
SRS014923_scaffolds	174241	1084	189032240	173108	1023	177116508	251745	202	11132	60512	154469	203141	225005	21098	225369	26376	732	936	16	22	56	4128	2357	38	ftp://public-ftp.hmpdacc.org/HMASM/PGAs/stool/SRS014923.scaffolds.fa.bz2	10.6084/m9.figshare.3478406
SRS014979_scaffolds	150782	1020	153834685	150400	978	147233547	213585	198	8858	49000	128219	165897	183566	16863	184003	29582	711	931	19	21	48	4046	2317	38	ftp://public-ftp.hmpdacc.org/HMASM/PGAs/stool/SRS014979.scaffolds.fa.bz2	10.6084/m9.figshare.3478403
SRS015065	139878	1621	226796090	139762	1409	196979558	248945	227	9695	57669	150456	199728	223379	19479	223797	25148	733	2505	62	83	257	4166	2391	38	ftp://public-ftp.hmpdacc.org/HMASM/IDBA/SRS015065.fna.bz2	10.6084/m9.figshare.3478409
SRS015133_scaffolds	135414	1108	150141932	135132	1078	145787648	203903	204	7935	48267	121405	162395	181160	16388	181455	22448	701	810	12	17	46	4025	2323	35	ftp://public-ftp.hmpdacc.org/HMASM/PGAs/stool/SRS015133.scaffolds.fa.bz2	10.6084/m9.figshare.3478412
SRS015190	69436	1624	112827279	69413	1477	102585730	125613	225	4283	24617	66502	88798	96896	8172	98094	27519	692	1227	46	61	155	3909	2269	39	ftp://public-ftp.hmpdacc.org/HMASM/IDBA/SRS015190.fna.bz2	10.6084/m9.figshare.3478418
SRS015217	127931	1568	200662127	127879	1406	179856205	227777	226	7786	56502	134279	186084	200568	18404	201015	26762	729	2234	68	84	285	4199	2384	39	ftp://public-ftp.hmpdacc.org/HMASM/IDBA/SRS015217.fna.bz2	10.6084/m9.figshare.3478415
SRS015264	74925	2036	152587024	74873	1749	130973115	152062	247	6274	32911	94650	127647	139430	11438	139635	12427	308	1836	69	91	186	2351	1663	23	ftp://public-ftp.hmpdacc.org/HMASM/IDBA/SRS015264.fna.bz2	10.6084/m9.figshare.3478424
SRS015369	42967	1327	57020061	42948	1220	52426107	65562	231	3830	11228	46708	58869	61636	4624	61733	3829	585	434	21	26	62	3291	1940	29	ftp://public-ftp.hmpdacc.org/HMASM/IDBA/SRS015369.fna.bz2	10.6084/m9.figshare.3478427
SRS015578	129519	1520	196986098	129432	1297	167880134	218956	218	7706	60509	132242	176539	196746	18634	197044	21912	709	2154	59	81	238	4129	2330	40	ftp://public-ftp.hmpdacc.org/HMASM/IDBA/SRS015578.fna.bz2	10.6084/m9.figshare.3478430
SRS015663	125803	1888	237518947	125692	1519	190971079	234404	232	8974	52349	137713	185388	207074	17457	207409	26995	701	2765	98	123	314	4045	2324	39	ftp://public-ftp.hmpdacc.org/HMASM/IDBA/SRS015663.fna.bz2	10.6084/m9.figshare.3478433
SRS015782_scaffolds	179147	1070	191702969	178880	1027	183862574	258086	205	12702	54613	158276	207500	232292	19585	232622	25464	700	1028	9	9	56	4043	2272	38	ftp://public-ftp.hmpdacc.org/HMASM/PGAs/stool/SRS015782.scaffolds.fa.bz2	10.6084/m9.figshare.3478439
SRS015854	92020	1651	151956730	91946	1452	133556420	165627	231	6405	41831	99767	135506	149646	13511	149894	15733	697	1601	61	81	184	3945	2265	39	ftp://public-ftp.hmpdacc.org/HMASM/IDBA/SRS015854.fna.bz2	10.6084/m9.figshare.3478445
SRS015960	88816	1673	148643102	88776	1489	132264973	159741	238	7243	30325	98529	129154	142914	11518	143126	16615	297	1712	66	81	161	2285	1622	22	ftp://public-ftp.hmpdacc.org/HMASM/IDBA/SRS015960.fna.bz2	10.6084/m9.figshare.3478463
SRS016018	56826	2549	144860153	56783	2206	125293308	136314	266	6232	26317	87089	113693	123332	9728	123532	12782	660	1685	41	49	124	3721	2168	32	ftp://public-ftp.hmpdacc.org/HMASM/IDBA/SRS016018.fna.bz2	10.6084/m9.figshare.3478448
SRS016056	46060	1974	90924347	46020	1757	80884195	92583	253	4644	17556	61766	79391	84354	6739	84493	8090	637	1039	32	40	99	3541	2055	29	ftp://public-ftp.hmpdacc.org/HMASM/IDBA/SRS016056.fna.bz2	10.6084/m9.figshare.3478451
SRS016095_scaffolds	127551	1324	168906892	126880	1248	158384180	206516	222	10088	45486	128617	164314	180695	16081	181783	24733	698	1013	11	14	56	3989	2296	36	ftp://public-ftp.hmpdacc.org/HMASM/PGAs/stool/SRS016095.scaffolds.fa.bz2	10.6084/m9.figshare.3478454
SRS016203	63017	1692	106665045	62986	1509	95094675	115790	235	4457	24315	67654	91920	101652	8546	101864	13926	647	1348	45	62	152	3658	2113	35	ftp://public-ftp.hmpdacc.org/HMASM/IDBA/SRS016203.fna.bz2	10.6084/m9.figshare.3478457
SRS016267	63978	1391	89050245	63955	1254	80238751	103906	222	4755	23600	68997	90949	96896	8322	97019	6887	279	865	49	55	130	2208	1577	25	ftp://public-ftp.hmpdacc.org/HMASM/IDBA/SRS016267.fna.bz2	10.6084/m9.figshare.3478460
SRS016335	156027	1486	231985648	155906	1243	193803525	252390	220	11438	54944	151067	197555	224394	18992	224748	27642	727	2161	76	105	288	4134	2394	37	ftp://public-ftp.hmpdacc.org/HMASM/IDBA/SRS016335.fna.bz2	10.6084/m9.figshare.3478490
SRS016495	92676	1226	113657663	92652	1101	102041084	139579	204	5868	31765	85972	114279	124244	10289	124497	15082	694	1117	38	53	146	3970	2284	36	ftp://public-ftp.hmpdacc.org/HMASM/IDBA/SRS016495.fna.bz2	10.6084/m9.figshare.3478466
SRS016517_scaffolds	102781	774	79567155	102686	772	79279642	125979	178	6533	29180	81738	106273	113572	10046	113775	12204	302	265	0	4	16	2313	1634	24	ftp://public-ftp.hmpdacc.org/HMASM/PGAs/stool/SRS016517.scaffolds.fa.bz2	10.6084/m9.figshare.3478469
SRS016585	16669	1461	24366539	16668	1364	22748072	28551	233	1565	7475	20153	24269	26439	2398	26461	2090	570	307	20	27	75	3167	1839	26	ftp://public-ftp.hmpdacc.org/HMASM/IDBA/SRS016585.fna.bz2	10.6084/m9.figshare.3478472
SRS016753	38638	2111	81599339	38590	1813	69988742	76945	267	3926	16819	54088	67480	72111	6111	72280	4665	627	799	35	38	112	3556	2062	34	ftp://public-ftp.hmpdacc.org/HMASM/IDBA/SRS016753.fna.bz2	10.6084/m9.figshare.3478475
SRS016954	103582	1466	151895749	103512	1315	136202765	172493	226	8221	37130	107761	107158	132211	13479	137259	35234	278	1589	54	68	165	2197	1540	27	ftp://public-ftp.hmpdacc.org/HMASM/IDBA/SRS016954.fna.bz2	10.6084/m9.figshare.3478478
SRS017103_scaffolds	177819	896	159439170	177669	885	157369911	231667	199	260	499	741	2209	3192	541	6050	225617	338	606	8	11	44	1873	1138	18	ftp://public-ftp.hmpdacc.org/HMASM/PGAs/stool/SRS017103.scaffolds.fa.bz2	10.6084/m9.figshare.3478484
SRS017191	85916	1559	134026691	85884	1397	120031275	148021	235	233	546	803	1908	2125	527	4685	143336	342	1268	58	73	182	1956	1256	18	ftp://public-ftp.hmpdacc.org/HMASM/IDBA/SRS017191.fna.bz2	10.6084/m9.figshare.3478499
SRS017247	42181	1828	77139078	42159	1428	60227585	74180	232	237	455	724	1943	2593	546	4815	69365	304	729	26	33	88	1859	1220	13	ftp://public-ftp.hmpdacc.org/HMASM/IDBA/SRS017247.fna.bz2	10.6084/m9.figshare.3478496
SRS017307	121955	1520	185416114	121872	1346	164084718	204192	234	8132	43868	120638	158444	180607	15332	180898	23294	304	2021	90	105	265	2384	1713	25	ftp://public-ftp.hmpdacc.org/HMASM/IDBA/SRS017307.fna.bz2	10.6084/m9.figshare.3478493
SRS017433	76079	1794	136515974	76050	1603	121945803	142202	250	211	501	762	2078	3052	518	5491	136711	285	1375	54	66	182	1635	1052	15	ftp://public-ftp.hmpdacc.org/HMASM/IDBA/SRS017433.fna.bz2	10.6084/m9.figshare.3478502
SRS017521	176254	1362	240062837	176170	1236	217881707	285821	220	251	516	825	1939	257205	547	257206	28615	783	2398	104	127	340	4881	2464	36	ftp://public-ftp.hmpdacc.org/HMASM/IDBA/SRS017521.fna.bz2	10.6084/m9.figshare.3478505
SRS017701	81678	1724	140830979	81637	1474	120382152	142891	242	6441	26353	84108	108870	122057	9947	122853	20038	663	1556	53	81	191	3790	2208	33	ftp://public-ftp.hmpdacc.org/HMASM/IDBA/SRS017701.fna.bz2	10.6084/m9.figshare.3478508
SRS017821	121670	1470	178951174	121613	1290	156951496	199790	224	226	505	765	153090	171333	588	171838	27952	634	1967	81	99	243	3612	2035	31	ftp://public-ftp.hmpdacc.org/HMASM/IDBA/SRS017821.fna.bz2	10.6084/m9.figshare.3478529
SRS018133	44396	2072	92000369	44352	1705	75658973	85562	256	262	432	59714	76725	80761	567	80857	4705	560	902	32	40	66	3202	1825	28	ftp://public-ftp.hmpdacc.org/HMASM/IDBA/SRS018133.fna.bz2	10.6084/m9.figshare.3478511
SRS018313	68732	1366	93911470	68712	1273	87518210	113152	221	4212	31650	70571	94089	102525	10041	102671	10481	298	979	44	53	128	2212	1514	24	ftp://public-ftp.hmpdacc.org/HMASM/IDBA/SRS018313.fna.bz2	10.6084/m9.figshare.3478514
SRS018351	72026	1950	140468163	71961	1662	119656916	141956	243	5609	32449	86927	116090	127315	11074	127534	14422	621	1544	37	48	94	3593	2058	33	ftp://public-ftp.hmpdacc.org/HMASM/IDBA/SRS018351.fna.bz2	10.6084/m9.figshare.3478535
SRS018427	125941	1328	167337621	125880	1184	149136292	197300	218	7436	49209	119570	162557	177448	16327	177771	19529	304	1679	76	87	229	2341	1614	27	ftp://public-ftp.hmpdacc.org/HMASM/IDBA/SRS018427.fna.bz2	10.6084/m9.figshare.3478517
SRS018575	53353	1536	81988149	53339	1397	74546755	92587	231	4181	19455	59900	78940	84841	6815	85013	7574	592	878	27	36	116	3384	1970	30	ftp://public-ftp.hmpdacc.org/HMASM/IDBA/SRS018575.fna.bz2	10.6084/m9.figshare.3478520
SRS018656	58122	1591	92515637	58111	1459	84837447	104979	231	4957	22654	66611	87914	94928	8199	95126	9853	280	1147	46	58	121	2218	1583	23	ftp://public-ftp.hmpdacc.org/HMASM/IDBA/SRS018656.fna.bz2	10.6084/m9.figshare.3478526
SRS018817	102393	1389	142253943	102342	1265	129481401	168438	220	6841	36856	97681	131284	146672	12421	146978	21460	265	1602	49	71	186	2184	1536	24	ftp://public-ftp.hmpdacc.org/HMASM/IDBA/SRS018817.fna.bz2	10.6084/m9.figshare.3478523
SRS019030	76851	1765	135700844	76805	1474	113278391	137205	237	6650	28686	88460	116905	124128	10372	124365	12840	639	1436	51	63	151	3582	2058	33	ftp://public-ftp.hmpdacc.org/HMASM/IDBA/SRS019030.fna.bz2	10.6084/m9.figshare.3478541
SRS019161	147503	1568	231397634	147342	1345	198273227	250258	226	10333	55075	147922	194361	217169	18473	217742	32516	709	0	72	97	292	4108	2344	38	ftp://public-ftp.hmpdacc.org/HMASM/IDBA/SRS019161.fna.bz2	10.6084/m9.figshare.3478553
SRS019267	41723	2125	88683529	41716	1732	72273837	83967	249	3557	17036	50858	67861	75322	5907	75432	8535	586	0	41	50	126	3356	1951	32	ftp://public-ftp.hmpdacc.org/HMASM/IDBA/SRS019267.fna.bz2	10.6084/m9.figshare.3478547
SRS019397	48370	2596	125605613	48334	1901	91910522	104228	254	4358	22764	66433	88478	94852	7655	95015	9213	612	2455	48	53	133	3443	1966	34	ftp://public-ftp.hmpdacc.org/HMASM/IDBA/SRS019397.fna.bz2	10.6084/m9.figshare.3478538
SRS019601	110428	1508	166529193	110358	1353	149314395	187412	230	7095	46710	116167	158548	170666	14747	170986	16426	326	1131	61	83	220	2425	1689	27	ftp://public-ftp.hmpdacc.org/HMASM/IDBA/SRS019601.fna.bz2	10.6084/m9.figshare.3478550
SRS019685	155586	1261	196201360	155503	1118	173917060	233333	208	8739	49266	133014	175546	192225	17041	193620	39713	292	1	56	83	244	2349	1646	26	ftp://public-ftp.hmpdacc.org/HMASM/IDBA/SRS019685.fna.bz2	10.6084/m9.figshare.3478556
SRS019787	50817	1995	101400963	50797	1784	90656146	102922	255	4587	20891	68081	87877	93975	7654	94115	8807	598	1537	32	39	104	3424	1963	32	ftp://public-ftp.hmpdacc.org/HMASM/IDBA/SRS019787.fna.bz2	10.6084/m9.figshare.3478559
SRS019910	98978	1101	109049542	98927	983	97309829	136212	203	5990	27919	85056	113417	122952	10028	123133	13079	638	1721	46	51	139	3563	2057	32	ftp://public-ftp.hmpdacc.org/HMASM/IDBA/SRS019910.fna.bz2	10.6084/m9.figshare.3478565
SRS019968	84076	1421	119531074	84051	1286	108159561	139355	224	6097	29754	88064	112069	124862	10492	125067	14288	282	1046	46	57	188	2278	1645	23	ftp://public-ftp.hmpdacc.org/HMASM/IDBA/SRS019968.fna.bz2	10.6084/m9.figshare.3478562
SRS020233	217872	1362	296928221	217745	1192	259661977	343770	216	13993	75187	197439	259528	292997	25861	294184	49586	747	837	112	145	375	4326	2493	40	ftp://public-ftp.hmpdacc.org/HMASM/IDBA/SRS020233.fna.bz2	10.6084/m9.figshare.3478568
SRS020328	139268	1557	216892130	139199	1287	179279826	231996	221	8210	53122	131675	173852	194403	17719	194817	37179	706	1320	69	94	277	4011	2270	37	ftp://public-ftp.hmpdacc.org/HMASM/IDBA/SRS020328.fna.bz2	10.6084/m9.figshare.3478571
SRS020869	159415	1403	223758511	159318	1270	202364327	263275	221	9591	65148	153269	198543	229366	21196	229716	33559	673	3180	90	118	352	3886	2169	37	ftp://public-ftp.hmpdacc.org/HMASM/IDBA/SRS020869.fna.bz2	10.6084/m9.figshare.3478580
SRS021484	103958	1735	180453287	103864	1510	156839359	187447	245	7479	41531	114769	149265	164669	14787	164945	22502	648	2198	70	90	232	3678	2110	34	ftp://public-ftp.hmpdacc.org/HMASM/IDBA/SRS021484.fna.bz2	10.6084/m9.figshare.3478574
SRS021948	134537	1532	206126082	134456	1351	181674100	226104	235	10464	48726	137312	176061	200529	17015	201066	25038	297	2436	81	99	267	2290	1638	25	ftp://public-ftp.hmpdacc.org/HMASM/IDBA/SRS021948.fna.bz2	10.6084/m9.figshare.3478583
SRS022071	156082	1393	217477580	155995	1282	200124821	259597	224	10390	62792	150875	196854	228941	20905	229341	30256	310	1866	96	129	325	2396	1653	30	ftp://public-ftp.hmpdacc.org/HMASM/IDBA/SRS022071.fna.bz2	10.6084/m9.figshare.3478589
SRS022137	88318	1682	148624748	88271	1413	124757217	157121	227	6855	34310	94171	124920	140706	11747	140917	16204	679	2453	65	83	196	3932	2300	33	ftp://public-ftp.hmpdacc.org/HMASM/IDBA/SRS022137.fna.bz2	10.6084/m9.figshare.3478586
SRS022524	61355	1658	101735380	61332	1342	82360292	105349	224	5090	21736	67743	87834	97104	7768	97263	8086	651	0	71	79	149	3641	2098	32	ftp://public-ftp.hmpdacc.org/HMASM/IDBA/SRS022524.fna.bz2	10.6084/m9.figshare.3478604
SRS022609	170218	1554	264671918	170124	1355	230575924	288844	233	11826	61335	160503	208453	245550	21161	246165	42679	723	1064	108	137	359	4128	2366	39	ftp://public-ftp.hmpdacc.org/HMASM/IDBA/SRS022609.fna.bz2	10.6084/m9.figshare.3478592
SRS022713	28671	2257	64721645	28665	1423	40815955	50685	231	2099	10560	33038	44306	46397	3583	46477	4208	609	0	23	27	67	3397	1985	30	ftp://public-ftp.hmpdacc.org/HMASM/IDBA/SRS022713.fna.bz2	10.6084/m9.figshare.3478601
SRS023176_scaffolds	53539	1254	67149158	53401	1193	63756644	81501	230	5291	15866	57952	73300	77103	6174	77226	4275	603	3004	5	7	21	3428	2024	29	ftp://public-ftp.hmpdacc.org/HMASM/PGAs/stool/SRS023176.scaffolds.fa.bz2	10.6084/m9.figshare.3478598
SRS023346	36565	1871	68419156	36543	1471	53782487	66079	234	2746	15884	42162	57604	61482	5146	61585	4494	640	434	24	30	79	3603	2089	35	ftp://public-ftp.hmpdacc.org/HMASM/IDBA/SRS023346.fna.bz2	10.6084/m9.figshare.3478613
SRS023526	154035	1395	214975828	153927	1237	190496795	247211	224	10215	59014	150778	195259	221903	20712	222763	24448	735	286	87	98	297	4242	2394	40	ftp://public-ftp.hmpdacc.org/HMASM/IDBA/SRS023526.fna.bz2	10.6084/m9.figshare.3478607
SRS023583	63103	1771	111773807	63056	1590	100286814	114730	258	6329	21479	79145	99159	106789	8705	106960	7770	622	582	44	49	127	3543	2096	32	ftp://public-ftp.hmpdacc.org/HMASM/IDBA/SRS023583.fna.bz2	10.6084/m9.figshare.3478622
SRS023829	11558	3389	39176560	11554	2926	33811190	34500	290	1657	8131	24923	32148	33179	2895	33199	1301	585	2198	20	22	42	3355	1976	30	ftp://public-ftp.hmpdacc.org/HMASM/IDBA/SRS023829.fna.bz2	10.6084/m9.figshare.3478610
SRS023914	103622	1803	186933328	103564	1631	169009626	201538	239	7020	43255	111011	143103	159194	14818	160493	41045	709	1000	84	107	264	3990	2279	38	ftp://public-ftp.hmpdacc.org/HMASM/IDBA/SRS023914.fna.bz2	10.6084/m9.figshare.3478616
SRS023971	33708	1977	66667909	33700	1767	59551861	68798	250	2613	15877	43010	59046	62938	5389	63083	5715	641	446	49	54	111	3557	2060	33	ftp://public-ftp.hmpdacc.org/HMASM/IDBA/SRS023971.fna.bz2	10.6084/m9.figshare.3478619
SRS024009	60138	1739	104587425	60106	1559	93753408	112707	243	5219	22883	68065	89242	97534	8266	97969	14738	643	2067	41	56	155	3617	2064	34	ftp://public-ftp.hmpdacc.org/HMASM/IDBA/SRS024009.fna.bz2	10.6084/m9.figshare.3478643
SRS024075	59964	2188	131255439	59908	1647	98709600	117531	241	5149	24522	71874	96848	106031	8657	106202	11329	288	821	46	56	142	2277	1622	29	ftp://public-ftp.hmpdacc.org/HMASM/IDBA/SRS024075.fna.bz2	10.6084/m9.figshare.3478628
SRS024132	199630	1345	268560103	199513	1244	248226851	323228	222	11431	78053	186067	243365	285673	25740	286194	37034	762	1176	115	143	401	4408	2477	41	ftp://public-ftp.hmpdacc.org/HMASM/IDBA/SRS024132.fna.bz2	10.6084/m9.figshare.3478637
SRS024265	62400	1328	82908958	62380	1218	75994199	106280	194	4821	18768	63883	84668	92973	7111	93227	13053	622	1328	25	32	88	3447	2008	29	ftp://public-ftp.hmpdacc.org/HMASM/IDBA/SRS024265.fna.bz2	10.6084/m9.figshare.3478646
SRS024331	127780	1464	187109168	127675	1308	167012340	205585	238	9636	44894	130227	168297	186092	16468	186554	19031	700	2834	71	88	240	3999	2274	40	ftp://public-ftp.hmpdacc.org/HMASM/IDBA/SRS024331.fna.bz2	10.6084/m9.figshare.3478640
SRS024388	60266	1623	97863220	60238	1347	81153016	100976	230	4836	21172	64050	85767	91340	7274	91515	9461	657	625	40	49	123	3686	2181	34	ftp://public-ftp.hmpdacc.org/HMASM/IDBA/SRS024388.fna.bz2	10.6084/m9.figshare.3478625
SRS024435	161437	1549	250214877	161359	1354	218605085	277267	229	11288	61064	157606	204967	241097	20605	242794	34473	745	1793	103	128	345	4239	2433	38	ftp://public-ftp.hmpdacc.org/HMASM/IDBA/SRS024435.fna.bz2	10.6084/m9.figshare.3478631
SRS024549	34385	1863	64063393	34372	1543	53036813	64468	237	2874	14574	42963	56938	60347	4802	60421	4047	637	887	23	26	64	3628	2120	34	ftp://public-ftp.hmpdacc.org/HMASM/IDBA/SRS024549.fna.bz2	10.6084/m9.figshare.3478634
SRS024625	78886	1592	125653901	78844	1420	111990525	135246	240	6659	26893	87497	113880	122965	10338	123190	12056	275	2744	34	47	125	2209	1578	22	ftp://public-ftp.hmpdacc.org/HMASM/IDBA/SRS024625.fna.bz2	10.6084/m9.figshare.3478649
SRS042284	40061	1730	69309580	40054	1572	62982572	75075	243	3461	17258	49005	67141	70657	6079	70754	4321	607	593	31	35	94	3408	1954	31	ftp://public-ftp.hmpdacc.org/HMASM/IDBA/SRS042284.fna.bz2	10.6084/m9.figshare.3478652
SRS042628	110276	1495	164929028	110225	1337	147378113	189696	220	7293	44152	112976	151765	167035	14461	167443	22253	295	1139	57	77	206	2257	1592	23	ftp://public-ftp.hmpdacc.org/HMASM/IDBA/SRS042628.fna.bz2	10.6084/m9.figshare.3478658
SRS043001	51979	1689	87815415	51948	1483	77065619	93972	235	4418	19818	59812	79600	85719	6853	85855	8117	601	678	39	50	106	3408	1965	34	ftp://public-ftp.hmpdacc.org/HMASM/IDBA/SRS043001.fna.bz2	10.6084/m9.figshare.3478655
SRS043411	74351	1740	129403688	74323	1517	112802467	139929	230	4984	32950	82039	112087	122247	10852	122626	17303	285	1859	63	80	188	2235	1574	27	ftp://public-ftp.hmpdacc.org/HMASM/IDBA/SRS043411.fna.bz2	10.6084/m9.figshare.3478661
SRS043701	82001	1508	123733214	81958	1291	105851649	135597	224	5557	33966	85503	113240	124216	10984	124433	11164	270	860	45	60	169	2188	1538	24	ftp://public-ftp.hmpdacc.org/HMASM/IDBA/SRS043701.fna.bz2	10.6084/m9.figshare.3478670
SRS045004	109069	1448	157946550	108970	1192	129938611	167442	226	7697	35653	103342	139256	151867	13153	152118	15324	639	1508	61	74	186	3611	2091	34	ftp://public-ftp.hmpdacc.org/HMASM/IDBA/SRS045004.fna.bz2	10.6084/m9.figshare.3478664
SRS045645	87364	1943	169795634	87278	1492	130302107	157858	240	6956	35942	98379	127858	142513	12407	142732	15126	627	1386	74	84	185	3594	2062	35	ftp://public-ftp.hmpdacc.org/HMASM/IDBA/SRS045645.fna.bz2	10.6084/m9.figshare.3478673
SRS045713	82480	1471	121376003	82436	1282	105759923	133309	227	6210	27333	83225	112219	119022	10300	120416	12893	621	1636	51	61	136	3538	2046	32	ftp://public-ftp.hmpdacc.org/HMASM/IDBA/SRS045713.fna.bz2	10.6084/m9.figshare.3478685
SRS047014	132918	1551	206239104	132820	1317	175002646	223632	226	9630	50294	133225	175730	201565	16976	201878	21754	293	0	79	101	253	2293	1606	25	ftp://public-ftp.hmpdacc.org/HMASM/IDBA/SRS047014.fna.bz2	10.6084/m9.figshare.3478679
SRS047044	68269	1943	132672548	68236	1665	113677768	135694	240	6474	26092	85882	108324	122013	9493	122165	13529	646	1187	53	63	161	3686	2127	36	ftp://public-ftp.hmpdacc.org/HMASM/IDBA/SRS047044.fna.bz2	10.6084/m9.figshare.3478676
SRS048164	111487	1609	179411279	111426	1304	145378021	185394	225	8286	40261	114224	151023	165924	14239	166174	19220	282	1859	80	98	221	2232	1589	25	ftp://public-ftp.hmpdacc.org/HMASM/IDBA/SRS048164.fna.bz2	10.6084/m9.figshare.3478682
SRS048870	88479	1754	155214406	88425	1512	133748983	163108	235	6398	35010	96089	126565	143324	11733	143534	19574	651	1576	72	91	205	3668	2105	33	ftp://public-ftp.hmpdacc.org/HMASM/IDBA/SRS048870.fna.bz2	10.6084/m9.figshare.3478688
SRS049164_scaffolds	135585	1065	144433271	129130	926	119670636	174547	200	8960	37733	109019	140858	159888	13323	160121	14426	647	1866	19	22	55	3642	2089	33	ftp://public-ftp.hmpdacc.org/HMASM/PGAs/stool/SRS049164.scaffolds.fa.bz2	10.6084/m9.figshare.3478697
SRS049712	106732	1368	146063262	106702	1251	133565907	174168	219	7704	41144	111742	147349	160052	14339	160326	13842	278	1837	57	66	173	2239	1576	25	ftp://public-ftp.hmpdacc.org/HMASM/IDBA/SRS049712.fna.bz2	10.6084/m9.figshare.3478694
SRS049900	76842	1115	85737434	76803	949	72893471	105457	198	4608	25075	67788	90615	97400	8691	97565	7892	612	501	23	31	111	3452	2021	31	ftp://public-ftp.hmpdacc.org/HMASM/IDBA/SRS049900.fna.bz2	10.6084/m9.figshare.3478691
SRS049959	174916	1625	284392062	174778	1389	242824018	305860	226	11856	62777	171109	209957	254402	21671	256522	49338	312	1399	110	136	358	2387	1656	27	ftp://public-ftp.hmpdacc.org/HMASM/IDBA/SRS049959.fna.bz2	10.6084/m9.figshare.3478700
SRS049995	121542	1809	219939056	121454	1464	177895955	218459	232	8896	47288	128892	171240	190439	16887	192259	26200	288	608	81	91	273	2217	1569	26	ftp://public-ftp.hmpdacc.org/HMASM/IDBA/SRS049995.fna.bz2	10.6084/m9.figshare.3478703
SRS050299	47391	2138	101337620	47368	1771	83912173	95202	256	4912	18006	64684	80826	88878	7151	88970	6232	628	3145	35	43	101	3490	2017	33	ftp://public-ftp.hmpdacc.org/HMASM/IDBA/SRS050299.fna.bz2	10.6084/m9.figshare.3478706
SRS050422	134159	1434	192408683	134059	1243	166658496	215101	224	8613	55052	134663	179021	193968	18107	194424	20677	337	2349	73	94	213	2422	1708	26	ftp://public-ftp.hmpdacc.org/HMASM/IDBA/SRS050422.fna.bz2	10.6084/m9.figshare.3478709
SRS050752	126683	1426	180695128	126611	1201	152152221	202947	215	7751	49980	117855	160298	178844	16077	179134	23813	305	1088	73	85	232	2353	1592	26	ftp://public-ftp.hmpdacc.org/HMASM/IDBA/SRS050752.fna.bz2	10.6084/m9.figshare.3478715
SRS050925	104979	1983	208231149	104869	1635	171548701	205225	239	8601	42954	122974	161407	180354	15002	180739	24486	272	1735	80	100	208	2228	1592	25	ftp://public-ftp.hmpdacc.org/HMASM/IDBA/SRS050925.fna.bz2	10.6084/m9.figshare.3478712
SRS051031	122467	1875	229645090	122403	1640	200780117	243743	230	9683	50546	138971	171656	202286	17094	204224	39519	704	1745	96	122	271	4082	2281	41	ftp://public-ftp.hmpdacc.org/HMASM/IDBA/SRS051031.fna.bz2	10.6084/m9.figshare.3478718
SRS051882	87751	1583	138990474	87709	1329	116613750	148045	224	6006	34605	91765	122978	133369	11937	133602	14443	288	2341	47	57	150	2263	1627	24	ftp://public-ftp.hmpdacc.org/HMASM/IDBA/SRS051882.fna.bz2	10.6084/m9.figshare.3478724
SRS052027	76400	1731	132304565	76338	1507	115082712	139205	240	7717	30834	92747	121462	130203	10729	130329	8876	291	1430	47	56	144	2239	1577	26	ftp://public-ftp.hmpdacc.org/HMASM/IDBA/SRS052027.fna.bz2	10.6084/m9.figshare.3478727
SRS052697	159933	1595	255250381	159823	1411	225638381	282395	229	10241	65209	163481	216456	244780	21768	245661	36734	730	0	114	147	333	4177	2355	38	ftp://public-ftp.hmpdacc.org/HMASM/IDBA/SRS052697.fna.bz2	10.6084/m9.figshare.3478736
SRS053214_scaffolds	93219	1277	119044490	92976	1226	114010809	149918	219	7089	34734	96675	126387	135969	12015	136191	13727	292	1316	10	12	41	2254	1603	24	ftp://public-ftp.hmpdacc.org/HMASM/PGAs/stool/SRS053214.scaffolds.fa.bz2	10.6084/m9.figshare.3478730
SRS053335	81421	1612	131331971	81395	1437	117002859	146388	227	5046	33125	80906	111694	123539	10850	123819	22569	686	3108	60	74	182	3915	2282	38	ftp://public-ftp.hmpdacc.org/HMASM/IDBA/SRS053335.fna.bz2	10.6084/m9.figshare.3478748
SRS053398	102939	1635	168335621	102875	1382	142197740	176389	231	7885	36428	109101	146315	158218	13329	158830	17559	688	712	60	77	208	3878	2233	40	ftp://public-ftp.hmpdacc.org/HMASM/IDBA/SRS053398.fna.bz2	10.6084/m9.figshare.3478757
SRS054590	25799	2046	52807022	25795	1699	43835426	52678	238	1781	13136	31268	45256	47682	3952	47794	4884	606	1603	24	25	73	3448	2016	36	ftp://public-ftp.hmpdacc.org/HMASM/IDBA/SRS054590.fna.bz2	10.6084/m9.figshare.3478742
SRS054956	63063	1705	107546274	63006	1333	84020759	109726	216	3562	30382	63847	91637	98537	9065	98725	11001	308	1792	56	69	157	2351	1669	27	ftp://public-ftp.hmpdacc.org/HMASM/IDBA/SRS054956.fna.bz2	10.6084/m9.figshare.3478733
SRS055982	71212	1887	134414545	71164	1536	109360015	133541	234	5914	29152	82761	110050	120946	10216	121141	12400	304	597	62	71	178	2270	1584	25	ftp://public-ftp.hmpdacc.org/HMASM/IDBA/SRS055982.fna.bz2	10.6084/m9.figshare.3478739
SRS056259	93996	1780	167369664	93932	1500	140953756	170557	236	7578	33322	106829	139118	151378	12283	151683	18874	292	1465	53	71	170	2347	1650	24	ftp://public-ftp.hmpdacc.org/HMASM/IDBA/SRS056259.fna.bz2	10.6084/m9.figshare.3478769
SRS056519	64157	1839	117985775	64136	1465	94020509	115546	234	4366	26049	70546	96359	104659	8636	104848	10698	293	0	40	53	149	2240	1616	23	ftp://public-ftp.hmpdacc.org/HMASM/IDBA/SRS056519.fna.bz2	10.6084/m9.figshare.3478751
SRS057478_scaffolds	38759	1624	62953292	32641	1523	49723582	59266	242	2928	14363	41166	53390	55670	4773	55747	3519	650	1695	8	12	26	3581	2040	35	ftp://public-ftp.hmpdacc.org/HMASM/PGAs/stool/SRS057478.scaffolds.fa.bz2	10.6084/m9.figshare.3478760
SRS057717	32442	1828	59322942	32432	1247	40473523	53015	217	2345	13095	34335	46460	49599	4047	49653	3362	601	1155	21	26	77	3453	1998	34	ftp://public-ftp.hmpdacc.org/HMASM/IDBA/SRS057717.fna.bz2	10.6084/m9.figshare.3478754
SRS058723	47074	1765	83124109	47062	1570	73888711	89889	236	3844	21672	57893	76101	82302	7102	82444	7445	621	326	33	38	107	3598	2093	37	ftp://public-ftp.hmpdacc.org/HMASM/IDBA/SRS058723.fna.bz2	10.6084/m9.figshare.3478766
SRS058770	86544	1798	155644465	86484	1550	134130268	158624	246	7371	35517	101222	133982	143451	12841	143695	14929	294	967	67	76	190	2299	1624	26	ftp://public-ftp.hmpdacc.org/HMASM/IDBA/SRS058770.fna.bz2	10.6084/m9.figshare.3478772
SRS062427	56969	1501	85518105	56950	1352	77001734	96292	230	5161	19906	63184	81432	87520	7085	87672	8620	632	0	31	49	103	3568	2085	38	ftp://public-ftp.hmpdacc.org/HMASM/IDBA/SRS062427.fna.bz2	10.6084/m9.figshare.3478775
SRS063040	154668	1367	211576951	154436	995	153673156	220861	195	9454	51712	131903	170840	194334	17711	195435	25426	703	1607	44	62	168	4027	2263	38	ftp://public-ftp.hmpdacc.org/HMASM/IDBA/SRS063040.fna.bz2	10.6084/m9.figshare.3478781
SRS063985	106075	1583	167979570	105985	1355	143657409	184778	221	6661	42171	105600	142799	160426	13823	160767	24011	300	1477	82	111	229	2359	1678	27	ftp://public-ftp.hmpdacc.org/HMASM/IDBA/SRS063985.fna.bz2	10.6084/m9.figshare.3478805
SRS064276	131223	1728	226812757	131127	1505	197375556	244058	232	7794	61529	141406	149742	204593	19392	205803	38255	753	0	96	129	285	4278	2333	44	ftp://public-ftp.hmpdacc.org/HMASM/IDBA/SRS064276.fna.bz2	10.6084/m9.figshare.3478778
SRS064557	75370	1471	110883813	75334	1270	95740454	121059	229	5815	25834	78145	103142	109468	9745	109623	11436	289	2085	38	42	120	2229	1582	24	ftp://public-ftp.hmpdacc.org/HMASM/IDBA/SRS064557.fna.bz2	10.6084/m9.figshare.3478793
SRS064645	19665	2630	51738543	19659	2231	43866970	47884	267	2301	9071	33698	42627	45207	3398	45252	2632	564	2622	20	25	52	3171	1875	27	ftp://public-ftp.hmpdacc.org/HMASM/IDBA/SRS064645.fna.bz2	10.6084/m9.figshare.3478784
SRS065504	137308	1567	215207987	137215	1366	187502493	236937	226	8966	50945	137228	158711	202958	17836	204932	32005	733	994	62	81	243	4172	2351	38	ftp://public-ftp.hmpdacc.org/HMASM/IDBA/SRS065504.fna.bz2	10.6084/m9.figshare.3478790
SRS075398_scaffolds	30622	1324	40571953	30517	1258	38390955	49162	229	2685	11681	35174	45304	47094	4108	47129	2033	610	599	6	9	29	3467	2017	30	ftp://public-ftp.hmpdacc.org/HMASM/PGAs/stool/SRS075398.scaffolds.fa.bz2	10.6084/m9.figshare.3478796
SRS077730	77422	1749	135456950	77395	1507	116666901	144077	233	5552	33970	87932	110914	126826	11164	127513	16564	673	2289	56	68	188	3814	2164	34	ftp://public-ftp.hmpdacc.org/HMASM/IDBA/SRS077730.fna.bz2	10.6084/m9.figshare.3478799
SRS078176	97021	1708	165767201	96970	1487	144284272	177196	232	7819	37411	108058	132048	156984	13114	158487	18709	309	175	78	96	241	2354	1647	26	ftp://public-ftp.hmpdacc.org/HMASM/IDBA/SRS078176.fna.bz2	10.6084/m9.figshare.3478802
V1_CD_1	30435	1801	54827941	30435	1801	54827941	63324	253	3499	13452	43893	57450	59850	4809	59930	3394	631	1413	0	2	8	3538	2090	34	ftp://public.genomics.org.cn/BGI/gutmeta/Single_Sample_contig/V1.CD-1.scaftig.more500.gz	10.6084/m9.figshare.3478808
V1_CD_11	43837	1906	83578175	43837	1906	83578175	97992	248	4218	28466	68470	88166	92127	8888	92237	5755	695	2012	2	5	8	3936	2225	39	ftp://public.genomics.org.cn/BGI/gutmeta/Single_Sample_contig/V1.CD-11.scaftig.more500.gz	10.6084/m9.figshare.3478829
V1_CD_12	36815	1608	59199307	36815	1608	59199307	71697	240	3749	17897	48661	66031	68706	5620	68759	2938	267	423	1	2	10	2153	1559	24	ftp://public.genomics.org.cn/BGI/gutmeta/Single_Sample_contig/V1.CD-12.scaftig.more500.gz	10.6084/m9.figshare.3478835
V1_CD_13	63979	1562	99941917	63979	1562	99941917	123780	236	4660	26871	70926	94155	109850	9064	110028	13752	289	531	1	2	9	2312	1659	26	ftp://public.genomics.org.cn/BGI/gutmeta/Single_Sample_contig/V1.CD-13.scaftig.more500.gz	10.6084/m9.figshare.3478832
V1_CD_14	76242	1523	116119110	76242	1523	116119110	144158	236	5792	33148	85817	109852	129475	11288	129665	14493	308	259	2	6	17	2371	1658	29	ftp://public.genomics.org.cn/BGI/gutmeta/Single_Sample_contig/V1.CD-14.scaftig.more500.gz	10.6084/m9.figshare.3478838
V1_CD_15	30840	1819	56101499	30840	1819	56101499	63819	259	3211	14660	44794	57947	60377	5339	60425	3394	639	608	0	3	9	3604	2100	35	ftp://public.genomics.org.cn/BGI/gutmeta/Single_Sample_contig/V1.CD-15.scaftig.more500.gz	10.6084/m9.figshare.3478841
V1_CD_2	16741	732	12261536	16741	732	12261536	21805	132	843	2998	10687	13934	16618	1029	16645	5160	524	728	0	1	1	2954	1770	24	ftp://public.genomics.org.cn/BGI/gutmeta/Single_Sample_contig/V1.CD-2.scaftig.more500.gz	10.6084/m9.figshare.3478811
V1_CD_3	49312	1518	74884271	49312	1518	74884271	92426	237	4922	19174	58926	76728	84663	6874	84781	7645	642	356	2	7	11	3625	2108	36	ftp://public.genomics.org.cn/BGI/gutmeta/Single_Sample_contig/V1.CD-3.scaftig.more500.gz	10.6084/m9.figshare.3478823
V1_CD_4	64855	1557	100985604	64855	1557	100985604	124326	237	4993	27681	73812	96183	112536	9323	112691	11635	295	59	0	4	8	2246	1579	25	ftp://public.genomics.org.cn/BGI/gutmeta/Single_Sample_contig/V1.CD-4.scaftig.more500.gz	10.6084/m9.figshare.3478814
V1_CD_6	52405	1465	76794549	52405	1465	76794549	95849	234	4668	20221	59349	79712	88034	7345	88152	7697	645	513	2	5	15	3639	2109	39	ftp://public.genomics.org.cn/BGI/gutmeta/Single_Sample_contig/V1.CD-6.scaftig.more500.gz	10.6084/m9.figshare.3478817
V1_CD_8	76704	1523	116869567	76704	1523	116869567	144802	235	5264	32050	80860	103211	125003	10687	125950	18852	303	562	4	6	21	2352	1659	29	ftp://public.genomics.org.cn/BGI/gutmeta/Single_Sample_contig/V1.CD-8.scaftig.more500.gz	10.6084/m9.figshare.3478820
V1_CD_9	51597	1929	99571828	51597	1929	99571828	115416	252	4460	24648	69694	90951	103136	8818	103303	12113	703	546	4	7	12	3950	2291	34	ftp://public.genomics.org.cn/BGI/gutmeta/Single_Sample_contig/V1.CD-9.scaftig.more500.gz	10.6084/m9.figshare.3478826
V1_UC_10	70208	1608	112956988	70208	1608	112956988	136427	242	6084	28379	80696	105274	123756	9698	123963	12464	286	880	3	5	21	2289	1628	26	ftp://public.genomics.org.cn/BGI/gutmeta/Single_Sample_contig/V1.UC-10.scaftig.more500.gz	10.6084/m9.figshare.3478856
V1_UC_13	54707	1720	94122164	54707	1720	94122164	108712	255	5335	22032	72324	92747	99502	8181	99682	9030	306	766	2	8	22	2294	1649	25	ftp://public.genomics.org.cn/BGI/gutmeta/Single_Sample_contig/V1.UC-13.scaftig.more500.gz	10.6084/m9.figshare.3478853
V1_UC_14	60809	1631	99229413	60809	1631	99229413	120481	238	4888	25962	71019	93643	108536	9010	108685	11796	287	774	1	9	26	2242	1594	25	ftp://public.genomics.org.cn/BGI/gutmeta/Single_Sample_contig/V1.UC-14.scaftig.more500.gz	10.6084/m9.figshare.3478862
V1_UC_15	59391	1754	104222095	59391	1754	104222095	122919	247	4736	29359	78839	102136	112744	10223	112906	10013	291	659	2	7	16	2317	1646	27	ftp://public.genomics.org.cn/BGI/gutmeta/Single_Sample_contig/V1.UC-15.scaftig.more500.gz	10.6084/m9.figshare.3478865
V1_UC_17	51062	1547	79039445	51062	1547	79039445	96991	238	4123	22903	61353	79115	87890	7749	88045	8946	679	762	3	6	13	3856	2208	39	ftp://public.genomics.org.cn/BGI/gutmeta/Single_Sample_contig/V1.UC-17.scaftig.more500.gz	10.6084/m9.figshare.3478871
V1_UC_18	54194	1739	94275630	54194	1739	94275630	110711	248	5539	22707	74347	95807	102233	8092	102384	8327	269	804	3	5	12	2242	1596	25	ftp://public.genomics.org.cn/BGI/gutmeta/Single_Sample_contig/V1.UC-18.scaftig.more500.gz	10.6084/m9.figshare.3478868
V1_UC_19	65470	1737	113779954	65470	1737	113779954	135663	245	5544	29410	81848	105246	121502	10148	121708	13955	305	536	3	8	22	2354	1653	27	ftp://public.genomics.org.cn/BGI/gutmeta/Single_Sample_contig/V1.UC-19.scaftig.more500.gz	10.6084/m9.figshare.3478874
V1_UC_21	55907	1599	89425751	55907	1599	89425751	109590	238	5236	28196	68966	89573	100796	8829	100894	8696	331	691	2	5	14	2396	1661	27	ftp://public.genomics.org.cn/BGI/gutmeta/Single_Sample_contig/V1.UC-21.scaftig.more500.gz	10.6084/m9.figshare.3478877
V1_UC_6	88651	1412	125252037	88651	1412	125252037	157094	232	7191	34998	95754	126509	143707	12004	143876	13218	687	868	2	7	18	3904	2232	38	ftp://public.genomics.org.cn/BGI/gutmeta/Single_Sample_contig/V1.UC-6.scaftig.more500.gz	10.6084/m9.figshare.3478844
V1_UC_7	35227	1617	56966731	35227	1617	56966731	65869	256	3253	14570	47485	59427	62065	5517	62135	3734	618	577	6	9	22	3558	2069	33	ftp://public.genomics.org.cn/BGI/gutmeta/Single_Sample_contig/V1.UC-7.scaftig.more500.gz	10.6084/m9.figshare.3478847
V1_UC_8	76786	1586	121807709	76786	1586	121807709	149976	236	5947	34158	92806	122238	135541	11710	135705	14271	708	717	3	8	16	4013	2293	36	ftp://public.genomics.org.cn/BGI/gutmeta/Single_Sample_contig/V1.UC-8.scaftig.more500.gz	10.6084/m9.figshare.3478859
V1_UC_9	69741	1431	99851004	69741	1431	99851004	127641	226	4311	29562	72711	98906	113119	9838	113286	14355	681	344	1	2	8	3831	2188	35	ftp://public.genomics.org.cn/BGI/gutmeta/Single_Sample_contig/V1.UC-9.scaftig.more500.gz	10.6084/m9.figshare.3478850
SRS015794	57270	1933	110753146	57234	1652	94599779	109716	246	4683	22145	66019	92013	98048	7743	98242	11474	662	1227	37	49	125	3718	2120	31	ftp://public-ftp.hmpdacc.org/HMASM/IDBA/SRS015794.fna.bz2	10.6084/m9.figshare.3478442
SRS016989	63866	1734	110753812	63806	1533	97861422	115550	247	6268	24424	77258	74919	94389	8915	97959	17591	275	990	45	55	133	2162	1533	26	ftp://public-ftp.hmpdacc.org/HMASM/IDBA/SRS016989.fna.bz2	10.6084/m9.figshare.3478487
SRS019582	2506	391	981117	2506	391	979993	2448	118	123	538	1188	2021	2172	207	2176	272	274	993	0	0	0	1759	1162	12	ftp://public-ftp.hmpdacc.org/HMASM/IDBA/SRS019582.fna.bz2	10.6084/m9.figshare.3478544
Min	2506	391	981117	2506	391	979993	2448	118	116	432	724	1908	2125	207	2176	272	257	0	0	0	0	1635	1052	12
1st Quartile	27788	1508.5	5.52791e+07	27788	1381.25	54746524	61703.5	229	3004.5	13819.5	41907.8	53458.2	57048.2	4870.25	57102.2	3976.25	342.5	448.5	4	7	19	2385.5	1678	26
Median	47486.5	1722.5	8.35411e+07	47486.5	1608	8.13544e+07	95531	240	4331	21285.5	60417.5	78048.5	85949	7330.5	86054.5	7902	613	667	14	19.5	48	3438	2008.5	31
3rd Quartile	76275.8	2024.75	1.19718e+08	76275.8	1968.75	1.13754e+08	139690	256	5908.75	29355	82648	108734	123487	10129.2	123747	14425	654	1024.25	38.75	49	122.5	3667.75	2119.5	34
Max	399331	3780	370511468	399331	3780	370511468	550312	315	18140	97448	256551	357500	422830	29902	425033	225617	832	3180	116	147	401	4881	2676	46
